# Supplementary material for: Deep learning radiomics can predict axillary lymph node status in early-stage breast cancer
Source: Nat Commun. 2020 Mar 6;11:1236. doi: 10.1038/s41467-020-15027-z (PMC7060275; doi:10.1038/s41467-020-15027-z)
Supplement: Supplementary file 6 — Source Data [file 41467_2020_15027_MOESM6_ESM.xlsx]

## Sheet: N0 v.s. N+
training_cohort:	id	age	size	Pathological	BI-RADS	location	ER	PR	HER2	Ki-67	term1	term2	term3	term4	term5	term6	term7	term8	term9	label(ALN metastasis amount)	test_cohort:	id	age	size	Pathological	BI-RADS	location	ER	PR	HER2	Ki-67	term1	term2	term3	term4	term5	term6	term7	term8	term9	label(ALN metastasis amount)
	BR-1024	55	10	1	2	3	95	80	0	60	1	0	0	0	0	0	0	0	0	0		BR-1010	45	16	6	2	3	90	0	0	10	0	0	0	0	0	0	0	0	0	0
	BR-1030	60	35	1	3	1	95	15	0	30	0	0	0	0	0	0	0	0	0	0		BR-1056	47	16	1	3	1	90	90	0	30	0	0	0	0	0	0	0	0	0	0
	BR-1055	49	18	4	1	4	90	90	0	3	1	0	0	0	0	0	0	0	0	0		BR-1100	58	15	1	2	3	0	0	2	40	0	0	0	0	0	0	0	0	0	0
	BR-1056	49	8	4	1	4	90	90	0	3	1	0	0	0	0	0	0	0	0	0		BR-1133	37	24	1	3	3	3	1	0	60	0	0	0	1	0	0	0	0	0	0
	BR-1066	51	11	1	2	4	99	70	0	60	0	0	0	0	0	0	0	0	0	0		BR-1178	48	17	1	3	4	90	80	0	30	0	0	0	1	0	0	0	0	0	0
	BR-1078	40	7	1	2	2	95	20	0	40	1	0	0	0	0	0	0	0	0	0		BR-1196	46	9	1	2	4	90	90	0	15	0	0	0	0	0	0	0	0	0	0
	BR-1079	40	26	1	2	2	95	20	0	40	1	0	0	0	0	0	0	0	0	0		BR-1198	59	21	1	0	4	60	10	0	30	0	0	0	0	0	0	0	0	0	0
	BR-1107	37	28	1	0	4	90	90	0	20	0	0	0	0	0	0	0	0	0	0		BR-1213	73	20	1	3	1	95	95	0	25	0	0	0	1	1	0	0	0	0	0
	BR-1110	53	11	1	3	2	90	20	0	15	0	0	0	0	0	0	0	0	0	0		BR-1228	43	20	1	3	4	95	85	0	80	0	0	0	1	0	0	0	0	0	0
	BR-1112	64	32	1	0	4	3	0	0	60	1	0	1	1	0	0	0	0	0	0		BR-1232	61	28	1	2	4	95	0	0	40	0	0	0	0	0	0	0	0	0	0
	BR-1119	54	24	1	3	4	0	0	2	50	1	0	0	1	0	0	0	0	0	0		BR-1241	43	25	1	3	4	90	90	0	30	1	0	0	0	0	0	0	0	0	0
	BR-1123	56	14	1	2	1	95	70	0	40	0	0	0	0	0	0	0	0	0	0		BR-1269	54	16	1	1	1	90	90	0	20	0	0	0	0	0	0	0	0	0	0
	BR-1141	52	16	1	2	1	95	95	0	10	0	0	0	0	0	0	0	0	0	0		BR-1271	49	13	1	2	1	20	3	2	20	0	0	1	1	0	0	1	0	0	0
	BR-1142	37	17	1	2	4	90	90	0	15	1	0	0	1	0	0	0	0	0	0		BR-1292	29	21	1	3	1	90	90	2	30	0	0	0	0	0	0	0	0	0	0
	BR-1143	51	30	1	0	1	90	80	0	30	1	0	0	0	1	1	0	0	0	0		BR-1308	37	22	1	3	4	90	90	2	20	0	0	0	0	0	0	0	0	0	0
	BR-1151	62	27	1	0	4	95	5	2	60	1	0	0	1	0	0	0	0	0	0		BR-1310	60	24	6	2	4	90	30	2	20	1	0	0	0	0	0	0	0	0	0
	BR-1157	46	23	1	3	2	90	80	2	30	0	0	0	0	0	0	0	0	0	0		BR-1327	38	19	1	3	1	90	30	0	80	0	0	0	0	0	0	0	0	0	0
	BR-1158	64	21	1	3	4	95	70	0	60	1	0	0	0	1	1	0	0	0	0		BR-1337	49	10	1	1	4	95	95	0	15	0	0	0	1	0	0	0	0	0	0
	BR-1161	49	15	1	3	1	0	0	2	25	0	0	0	1	0	0	0	0	0	0		BR-1363	42	14	1	2	4	95	90	0	15	0	0	0	0	0	0	0	0	0	0
	BR-1168	43	22	1	3	3	0	0	0	20	1	0	0	1	1	0	0	0	0	0		BR-1371	42	24	6	3	4	90	20	0	20	1	0	0	1	0	0	0	0	0	0
	BR-1169	49	11	2	2	3	95	5	0	2	1	0	0	0	0	0	0	0	0	0		BR-1380	50	11	1	2	3	90	70	0	20	1	0	0	0	0	0	0	0	0	0
	BR-1175	47	16	1	2	1	95	95	0	20	0	0	0	1	0	0	0	0	0	0		BR-1398	45	33	1	3	4	95	95	0	10	0	0	0	0	0	0	0	0	0	0
	BR-1179	53	20	1	3	3	95	70	0	30	1	0	1	1	0	0	0	0	0	0		BR-1400	49	26	1	3	4	0	20	0	10	0	0	0	0	0	0	0	0	0	0
	BR-1182	62	26	1	3	1	90	90	0	10	0	0	0	1	0	0	0	0	0	0		BR-1417	52	23	1	3	4	90	90	0	20	0	0	0	0	0	0	0	0	0	0
	BR-1183	44	27	1	3	2	95	95	0	40	1	0	0	0	1	1	0	0	0	0		BR-1440	42	21	1	3	4	90	90	0	5	0	0	0	0	0	0	0	0	0	0
	BR-1190	53	20	1	3	3	90	80	0	10	0	0	0	0	0	0	0	0	0	0		BR-1446	42	16	1	3	4	0	0	0	85	1	0	0	0	0	0	0	0	0	0
	BR-1199	53	24	1	3	3	0	5	0	10	0	0	0	0	0	0	0	0	0	0		BR-1453	50	21	1	3	3	0	1	0	60	0	0	0	1	0	0	0	0	0	0
	BR-1200	48	15	1	3	3	20	2	0	60	0	0	0	0	0	0	0	0	0	0		BR-1459	43	11	1	2	1	0	0	0	70	0	0	0	0	0	0	0	0	0	0
	BR-1202	56	14	1	2	4	95	70	0	5	0	0	0	0	0	0	0	0	0	0		BR-1496	56	18	1	2	2	95	95	0	10	0	0	0	0	0	0	0	0	0	0
	BR-1208	48	21	2	3	1	90	90	0	30	0	0	1	1	0	0	0	0	0	0		BR-1508	58	12	1	2	1	99	65	0	10	0	0	0	0	0	0	0	0	0	0
	BR-1211	47	19	1	3	1	0	0	2	70	0	0	1	1	0	0	0	0	0	0		BR-1526	44	27	1	3	4	90	90	2	30	1	0	0	0	0	0	0	0	0	0
	BR-1214	36	12	4	2	1	95	95	0	20	0	0	0	0	0	0	0	0	0	0		BR-1528	28	19	1	3	4	90	90	0	30	0	0	0	0	0	0	0	0	0	0
	BR-1219	58	15	1	3	4	90	60	0	10	0	0	0	0	0	0	0	0	0	0		BR-1532	74	14	1	3	1	95	95	0	10	1	0	0	0	0	0	0	0	0	0
	BR-1227	64	14	1	2	4	95	0	0	40	0	0	0	0	0	0	0	0	0	0		BR-1556	56	16	1	0	1	95	90	0	10	0	0	0	0	0	0	0	0	0	0
	BR-1229	48	18	1	3	4	90	80	0	40	0	0	0	1	1	0	0	0	0	0		BR-1568	50	19	1	3	2	95	95	2	30	0	0	0	0	0	0	0	0	0	0
	BR-1237	43	15	1	3	4	80	80	0	10	1	0	0	0	0	0	0	0	0	0		BR-1575	62	16	1	2	3	80	40	0	20	0	0	0	1	0	0	0	0	0	0
	BR-1242	59	9	1	2	3	90	90	0	15	0	0	0	0	0	0	0	0	0	0		BR-1581	52	21	1	3	2	1	0	2	80	0	0	0	1	0	0	0	0	1	0
	BR-1245	63	28	1	3	4	90	0	2	20	0	0	0	0	0	0	0	0	0	0		BR-174	39	7	1	2	1	80	90	0	7	1	0	1	1	1	1	0	0	0	0
	BR-1247	37	21	6	2	4	90	90	0	3	0	0	0	0	0	0	0	0	0	0		BR-178	64	15	1	2	4	40	1	2	20	0	0	0	0	0	0	0	0	0	0
	BR-1251	66	18	1	2	1	90	90	0	20	0	0	0	0	0	0	0	0	0	0		BR-193	33	16	1	2	4	85	60	2	5	0	0	1	1	0	0	0	0	0	0
	BR-1252	46	12	1	2	4	90	90	2	20	0	0	0	0	0	0	0	0	0	0		BR-196	50	14	2	3	3	20	70	0	3	0	0	1	1	0	0	0	0	0	0
	BR-1258	46	29	1	3	1	0	0	0	90	0	0	0	1	0	0	0	0	1	0		BR-204	42	12	1	2	4	90	70	0	10	1	0	0	0	0	0	0	0	0	0
	BR-1260	71	19	1	3	1	90	90	0	10	1	0	0	0	0	0	0	0	0	0		BR-247	51	12	1	2	1	0	0	0	10	0	0	0	0	0	0	0	0	0	0
	BR-1264	51	13	1	2	4	1	2	2	80	0	0	0	0	0	0	0	0	0	0		BR-266	53	17	1	2	2	0	0	0	25	0	0	0	0	0	0	0	0	0	0
	BR-1265	61	15	1	2	1	95	40	0	40	1	0	0	1	0	0	0	0	0	0		BR-300	52	10	1	0	1	90	3	0	25	0	0	0	0	0	0	0	0	0	0
	BR-1270	53	15	1	1	1	70	80	0	80	1	0	0	0	0	0	0	0	0	0		BR-311	48	28	1	2	2	0	0	0	70	0	0	0	0	0	0	0	0	0	0
	BR-1272	53	31	1	0	4	90	10	0	50	1	0	1	1	1	0	0	0	1	0		BR-334	57	18	1	0	3	60	0	2	40	0	0	0	0	0	0	0	0	0	0
	BR-1276	43	12	1	2	2	90	70	0	15	0	0	0	0	0	0	0	0	0	0		BR-337	54	25	1	2	4	0	0	0	80	0	0	0	0	0	0	0	0	0	0
	BR-1277	72	25	2	3	3	90	90	0	10	0	0	0	0	0	0	0	0	0	0		BR-377	41	12	1	2	4	80	70	0	20	0	0	0	0	0	0	0	0	0	0
	BR-1278	61	30	1	3	4	90	60	0	20	0	0	0	1	1	0	0	0	0	0		BR-406	62	10	3	2	4	90	80	0	10	1	0	0	0	0	0	0	0	0	0
	BR-1282	60	20	1	3	1	90	45	0	60	1	0	0	0	0	0	0	0	0	0		BR-416	64	19	1	3	3	1	0	2	40	0	0	0	0	0	0	0	0	0	0
	BR-1285	54	15	1	3	4	90	0	0	15	1	0	0	0	0	0	0	0	0	0		BR-436	53	15	1	2	4	95	95	0	15	0	0	0	0	0	0	0	0	0	0
	BR-1286	65	17	1	0	3	90	5	0	30	0	0	0	1	0	0	0	0	0	0		BR-444	52	15	1	3	3	80	80	0	25	0	0	0	0	0	0	0	0	0	0
	BR-1287	35	17	1	3	4	90	60	0	40	0	0	0	0	0	0	0	0	0	0		BR-542	44	9	1	3	3	0	0	2	20	0	0	0	0	0	0	0	0	0	0
	BR-1289	28	19	1	0	4	0	3	2	80	0	0	1	1	0	0	0	0	1	0		BR-549	49	15	1	3	2	90	60	0	25	0	0	0	0	0	0	0	0	0	0
	BR-1291	52	13	1	2	4	95	95	0	15	0	0	0	0	0	0	0	0	0	0		BR-576	44	14	1	2	1	60	90	0	30	0	0	1	1	0	0	0	0	0	0
	BR-1299	59	21	1	3	4	1	0	2	60	1	0	0	0	0	0	0	0	0	0		BR-678	51	16	1	3	4	70	60	2	20	0	0	0	0	0	0	0	0	0	0
	BR-1307	49	20	1	3	3	60	80	2	20	0	0	0	0	0	0	0	0	0	0		BR-720	50	13	1	0	1	0	0	2	80	0	0	0	0	0	0	0	0	0	0
	BR-1309	46	20	1	3	1	95	90	2	70	0	0	0	0	0	0	0	0	0	0		BR-721	49	22	1	2	4	90	10	2	5	0	0	0	0	0	0	0	0	0	0
	BR-1311	40	13	1	2	4	98	98	0	2	1	0	1	1	0	0	0	0	0	0		BR-759	47	9	1	1	1	90	90	0	5	0	0	0	0	0	0	0	0	0	0
	BR-1312	37	21	1	3	1	0	0	0	80	0	0	0	1	0	0	0	0	0	0		BR-760	60	10	6	2	1	90	25	0	8	0	0	0	0	0	0	0	0	0	0
	BR-1313	40	13	1	3	3	90	80	0	40	0	0	0	0	0	0	0	0	0	0		BR-778	43	8	2	2	4	80	90	0	8	0	0	0	0	0	0	0	0	0	0
	BR-1316	62	19	1	2	1	0	10	0	40	0	0	0	0	0	0	0	0	0	0		BR-824	64	13	1	1	1	30	0	0	30	0	0	0	0	0	0	0	0	0	0
	BR-1317	57	28	1	3	2	0	60	2	60	0	0	0	0	0	0	0	0	0	0		BR-843	35	19	1	3	4	0	0	0	60	1	0	0	1	0	0	0	0	0	0
	BR-1318	63	24	1	3	4	0	1	2	70	1	0	0	0	0	0	0	0	0	0		BR-872	31	8	1	2	1	90	10	0	20	0	0	0	0	0	0	0	0	0	0
	BR-1319	46	19	1	2	1	90	90	0	50	0	0	0	0	0	0	0	0	0	0		BR-904	43	9	1	1	3	50	0	2	50	0	0	0	0	0	0	0	0	0	0
	BR-1324	57	24	1	3	2	5	1	2	90	1	0	0	0	0	0	0	0	0	0		BR-909	53	20	1	3	4	90	70	0	30	0	0	0	0	0	0	0	0	0	0
	BR-1328	69	23	1	2	2	60	40	0	40	0	0	0	0	0	0	0	0	0	0		BR-937	54	8	1	2	4	95	40	0	20	0	0	0	0	0	0	0	0	0	0
	BR-1331	59	12	1	2	4	98	1	0	20	1	0	0	0	0	0	0	0	0	0		BR-1011	42	30	1	2	4	90	0	0	20	0	0	0	0	0	0	0	0	0	1
	BR-1336	43	18	1	2	1	0	0	0	0	0	0	0	0	0	0	0	0	0	0		BR-1044	52	20	1	3	4	0	0	2	70	1	0	0	0	1	1	0	0	0	11
	BR-1340	40	17	1	2	1	99	95	0	35	1	0	0	1	0	0	0	0	0	0		BR-1131	67	21	1	0	4	90	40	0	10	1	1	1	1	1	0	0	0	0	1
	BR-1342	56	25	1	3	1	0	0	0	40	1	0	1	0	1	1	0	0	0	0		BR-1146	56	20	1	3	2	95	5	2	25	0	0	0	0	0	0	0	0	0	4
	BR-1344	26	18	1	3	1	90	80	0	30	1	0	1	1	0	0	0	0	0	0		BR-1189	47	22	1	2	3	10	0	2	60	0	0	1	1	0	0	0	0	1	1
	BR-1346	33	11	1	2	4	90	90	0	15	0	0	0	0	0	0	0	0	0	0		BR-1197	62	18	2	3	4	90	90	0	40	1	0	0	0	0	0	0	0	0	21
	BR-1347	43	27	1	3	2	90	80	0	8	1	0	1	0	1	1	1	0	0	0		BR-1204	63	28	0	0	4	90	90	0	40	1	0	1	1	0	0	0	0	0	1
	BR-1348	52	17	1	2	1	0	0	2	40	1	0	0	1	0	0	0	0	0	0		BR-1206	59	22	6	0	4	95	40	0	20	0	0	0	1	0	0	0	0	0	2
	BR-1354	60	20	1	2	4	95	90	0	15	0	0	0	1	0	0	0	0	0	0		BR-1230	45	27	1	3	4	95	95	0	10	1	0	0	1	0	0	0	0	0	3
	BR-1355	44	27	1	0	4	0	0	0	80	0	0	0	1	0	0	0	0	0	0		BR-1240	56	17	1	2	4	70	1	2	70	1	0	1	0	1	1	1	0	1	17
	BR-1357	38	18	1	3	4	25	5	0	50	0	0	0	0	0	0	0	0	0	0		BR-1252(HYS)	49	20	1	3	4	90	70	2	80	1	1	1	1	1	0	0	0	1	3
	BR-1360	68	25	6	3	3	95	90	0	25	0	0	0	0	0	0	0	0	0	0		BR-1256	54	31	1	3	4	50	0	0	50	1	1	0	1	1	0	0	0	0	15
	BR-1361	59	25	1	3	1	90	80	0	40	0	0	0	0	0	0	0	0	0	0		BR-1281	53	24	1	3	4	0	0	2	60	0	0	0	0	0	0	0	0	0	1
	BR-1364	43	16	1	3	2	90	90	0	20	0	0	0	0	0	0	0	0	0	0		BR-1283	48	21	1	3	4	1	3	2	60	1	0	1	0	1	1	0	0	0	1
	BR-1365	63	26	1	3	4	70	60	0	40	0	0	1	1	0	0	0	0	0	0		BR-1297	40	10	1	2	4	98	90	0	30	1	0	1	0	1	1	1	0	1	6
	BR-1372	35	10	1	3	4	90	98	0	20	1	0	0	1	0	0	0	0	0	0		BR-1305	53	25	1	3	1	80	90	2	70	1	0	0	0	1	1	0	0	0	1
	BR-1373	64	24	1	3	3	95	90	0	8	1	0	0	0	0	0	0	0	0	0		BR-1325	47	26	1	0	4	95	10	0	30	1	0	0	1	1	0	0	0	1	1
	BR-1376	56	21	1	3	4	30	30	2	30	0	0	0	0	0	0	0	0	0	0		BR-1329	56	32	1	0	4	30	30	2	50	1	1	0	1	1	0	0	1	1	4
	BR-1377	68	23	1	3	1	90	90	0	10	0	0	0	1	0	0	0	0	0	0		BR-1382	44	20	1	3	3	95	95	0	5	1	0	0	1	0	0	0	0	0	1
	BR-1383	45	15	2	0	2	90	90	0	20	0	0	0	0	0	0	0	0	0	0		BR-1429	29	12	1	3	2	90	5	0	20	1	0	0	1	0	0	0	0	0	5
	BR-1385	55	25	1	3	4	0	0	0	30	0	0	0	0	0	0	0	0	0	0		BR-1431	31	28	1	0	1	75	70	0	30	1	0	0	0	1	1	0	0	1	6
	BR-1386	61	22	1	3	4	0	0	0	70	1	0	1	1	0	0	0	0	0	0		BR-1439	54	19	1	3	3	0	0	0	85	0	0	0	0	0	0	0	0	0	1
	BR-1389	35	22	1	3	4	0	0	0	35	0	0	0	0	0	0	0	0	0	0		BR-1472	52	14	2	3	4	95	70	0	20	0	0	0	1	0	0	0	0	0	3
	BR-1390	66	22	1	2	4	90	90	0	15	0	0	0	0	0	0	0	0	0	0		BR-1529	42	26	1	3	2	99	99	0	15	1	1	0	0	0	0	0	0	1	2
	BR-1394	45	10	1	2	3	0	10	0	30	0	0	0	0	0	0	0	0	0	0		BR-1546	32	15	2	3	1	80	90	0	10	0	0	1	1	0	0	0	0	1	5
	BR-1399	44	15	1	3	3	90	90	2	30	0	0	0	0	0	0	0	0	0	0		BR-188	64	16	1	0	3	30	30	2	15	1	1	0	1	0	0	0	0	0	7
	BR-1407	50	18	1	3	4	0	0	2	30	0	0	0	1	0	0	0	0	0	0		BR-235	41	14	1	2	3	95	95	0	15	0	0	0	0	0	0	0	0	0	2
	BR-1413	32	19	1	3	1	5	5	0	50	0	0	0	0	0	0	0	0	0	0		BR-255	49	16	1	3	3	85	90	0	15	0	0	0	0	0	0	0	0	0	4
	BR-1416	41	15	1	3	4	90	90	0	30	0	0	0	0	0	0	0	0	0	0		BR-281	31	17	6	0	4	0	0	0	50	1	0	0	0	1	1	1	0	0	21
	BR-1418	35	20	1	3	2	95	90	0	20	0	0	0	0	0	0	0	0	0	0		BR-305	39	14	1	0	3	0	0	0	60	0	0	1	1	0	0	0	0	1	1
	BR-1420	41	17	1	3	4	0	5	0	80	1	0	0	1	0	0	0	0	0	0		BR-381	50	20	1	2	1	90	90	0	30	0	0	0	0	0	0	0	0	0	2
	BR-1422	50	9	1	2	1	0	0	0	0	0	0	0	0	0	0	0	0	0	0		BR-399	67	13	1	3	4	90	60	0	20	1	0	0	0	1	0	1	0	0	1
	BR-1426	64	14	1	2	3	80	0	2	20	0	0	0	0	0	0	0	0	0	0		BR-409	64	6	2	1	3	90	5	0	10	1	0	1	1	0	0	0	0	0	30
	BR-1427	34	19	1	3	3	90	80	0	30	0	0	0	0	0	0	0	0	0	0		BR-450	44	14	1	3	2	5	5	0	20	1	0	0	0	1	0	0	0	1	1
	BR-1432	44	28	6	3	4	90	90	0	50	0	0	0	0	0	0	0	0	0	0		BR-464	59	20	1	0	4	0	0	0	30	1	0	0	0	1	0	0	1	1	19
	BR-1435	50	15	6	3	4	90	80	0	30	0	0	0	0	0	0	0	0	0	0		BR-602	30	6	1	1	2	90	90	0	20	1	0	1	1	0	0	0	0	1	1
	BR-1436	45	9	1	3	1	95	95	2	40	0	0	0	0	0	0	0	0	1	0		BR-657	52	21	1	3	3	0	0	2	60	0	0	0	0	0	0	0	0	0	5
	BR-1442	50	12	1	2	4	95	95	0	15	0	0	0	0	0	0	0	0	0	0		BR-768	42	21	1	3	4	95	90	0	40	0	0	0	0	0	0	0	0	0	1
	BR-1443	58	17	1	2	4	95	85	0	5	0	0	0	0	0	0	0	0	0	0		BR-785	44	14	1	3	3	99	80	0	30	0	0	0	0	0	0	0	0	0	1
	BR-1445	40	15	1	2	3	90	95	0	5	0	0	0	0	0	0	0	0	0	0		BR-794	56	19	1	3	4	90	90	0	30	1	0	0	0	0	0	0	0	0	1
	BR-1448	45	14	1	3	4	95	95	0	40	0	0	0	0	0	0	0	0	0	0		BR-800	71	21	1	0	4	90	40	0	20	0	0	0	0	0	0	0	0	0	2
	BR-1450	52	29	1	2	4	90	90	0	70	0	0	0	0	0	0	0	0	0	0		BR-821	45	31	1	0	1	90	1	2	70	1	0	0	0	1	1	0	0	0	1
	BR-1452	39	25	1	3	4	90	80	0	30	0	0	0	0	0	0	0	0	0	0		BR-849	60	22	1	0	1	90	90	2	30	0	0	1	1	0	0	0	0	0	7
	BR-1454	29	22	1	2	3	60	90	0	60	1	0	0	0	0	0	0	0	0	0		BR-888	74	17	1	3	4	90	1	0	30	1	0	0	0	1	1	0	0	1	3
	BR-1458	35	24	1	0	4	90	90	0	10	0	0	1	0	0	0	0	0	0	0		BR-928	49	21	1	3	1	95	95	0	20	1	0	0	1	0	0	0	0	0	1
	BR-1461	41	22	1	0	4	90	5	0	30	0	0	0	0	0	0	0	0	1	0		BR-934	44	17	1	3	4	90	60	0	20	0	0	0	0	0	0	0	0	0	2
	BR-1465	40	21	1	2	1	90	95	0	50	1	0	0	1	0	0	0	0	1	0		BR-944	64	19	1	3	4	95	70	2	15	1	0	0	0	1	0	0	0	1	5
	BR-1468	54	11	1	3	4	95	95	0	15	0	0	0	0	0	0	0	0	0	0		BR-947	30	25	1	3	2	90	10	0	80	1	0	0	0	0	0	0	0	0	2
	BR-1469	52	18	1	3	1	95	95	0	40	0	0	1	0	0	0	0	0	0	0		BR-977	37	29	1	2	3	90	70	0	50	0	0	0	1	0	0	0	0	0	1
	BR-1470	63	26	1	0	2	0	0	2	80	1	0	0	0	0	0	0	0	0	0		BR-984	59	22	1	3	3	95	30	0	15	1	1	0	1	0	0	0	0	1	4
	BR-1471	53	28	1	3	3	95	95	0	15	0	0	0	1	0	0	0	0	1	0
	BR-1473	61	22	1	0	3	90	85	0	40	0	0	0	0	0	0	0	0	1	0
	BR-1474	37	29	1	3	4	95	40	0	30	0	0	0	0	0	0	0	0	0	0
	BR-1477	45	27	1	0	2	0	0	2	40	1	0	0	0	0	0	0	0	0	0
	BR-1478	42	12	1	2	3	0	0	0	80	0	0	0	0	0	0	0	0	0	0
	BR-1484	48	23	1	3	1	95	95	0	80	1	0	0	0	0	0	0	0	1	0
	BR-1485	43	17	1	0	4	95	95	0	50	0	0	0	1	0	0	0	0	0	0
	BR-1488	27	16	1	2	4	95	95	0	40	0	0	0	1	0	0	0	0	0	0
	BR-1489	51	17	1	3	1	95	95	0	15	1	0	0	0	0	0	0	0	0	0
	BR-1490	56	23	1	0	4	95	95	0	10	0	0	0	0	0	0	0	0	0	0
	BR-1493	54	16	1	3	2	95	8	0	25	1	0	0	0	0	0	0	0	0	0
	BR-1495	52	19	1	0	1	95	90	0	40	0	0	0	0	0	0	0	0	0	0
	BR-1499	70	19	1	3	1	5	0	2	40	0	0	0	1	0	0	0	0	0	0
	BR-1509	62	15	1	2	1	60	25	0	40	0	0	0	0	0	0	0	0	0	0
	BR-1510	44	12	1	3	3	90	70	0	5	0	0	0	0	0	0	0	0	0	0
	BR-1511	45	16	1	2	1	90	90	0	15	0	0	0	0	0	0	0	0	0	0
	BR-1516	52	29	1	3	4	1	1	0	70	0	0	1	0	0	0	0	0	0	0
	BR-1517	56	10	1	2	1	80	70	0	25	0	0	0	0	0	0	0	0	0	0
	BR-1518	63	19	1	2	4	90	0	2	30	0	0	0	0	0	0	0	0	0	0
	BR-1520	55	20	1	3	2	0	0	2	50	0	0	1	0	0	0	0	0	0	0
	BR-1524	51	18	1	3	1	90	60	0	30	0	0	0	0	0	0	0	0	0	0
	BR-1525	57	26	1	0	4	0	0	0	80	0	0	0	1	0	0	0	0	1	0
	BR-1527	54	24	1	0	3	90	90	0	20	0	0	0	0	0	0	0	0	1	0
	BR-1534	49	18	1	3	3	90	90	0	10	0	0	1	0	0	0	0	0	0	0
	BR-1536	41	26	1	3	1	90	90	0	15	1	0	1	0	0	0	0	0	0	0
	BR-1550	56	22	1	2	1	2	0	0	70	1	1	0	0	0	0	0	0	0	0
	BR-1551	49	20	1	3	2	90	40	0	25	0	0	1	0	0	0	0	0	1	0
	BR-1555	32	35	1	0	4	1	1	2	50	0	0	0	1	0	0	0	0	1	0
	BR-1558	54	22	1	0	4	10	0	0	50	1	0	0	0	0	0	0	0	0	0
	BR-1559	50	17	1	0	2	10	5	2	20	0	0	1	0	0	0	0	0	1	0
	BR-1567	37	20	1	0	1	95	95	0	30	1	1	0	0	0	0	0	0	0	0
	BR-1571	45	21	1	0	1	90	90	0	20	1	0	1	1	0	0	0	0	0	0
	BR-1585	56	18	1	3	4	90	1	0	35	0	0	0	0	0	0	0	0	0	0
	BR-177	47	21	1	3	2	95	5	2	45	1	1	1	1	1	0	0	0	1	0
	BR-179	40	21	6	3	2	0	0	0	40	0	0	1	1	0	0	0	0	0	0
	BR-185	67	20	1	0	4	95	20	2	30	0	0	0	0	0	0	0	0	0	0
	BR-192	43	17	1	3	1	70	70	0	30	0	0	0	1	0	0	0	0	0	0
	BR-199	61	11	1	3	3	90	70	2	20	1	0	0	1	0	0	0	0	1	0
	BR-210	52	19	2	2	4	90	40	0	3	0	0	0	0	0	0	0	0	0	0
	BR-214	40	29	1	2	4	0	0	0	20	0	0	0	0	0	0	0	0	0	0
	BR-224	64	18	6	3	1	90	90	0	5	0	0	1	1	0	0	0	0	0	0
	BR-225	47	11	1	1	1	0	0	0	25	0	0	0	1	0	0	0	0	0	0
	BR-228	40	16	1	0	2	95	90	0	10	1	0	0	0	0	0	0	0	0	0
	BR-231	54	10	1	3	1	90	60	0	8	0	0	0	0	0	0	0	0	0	0
	BR-237	48	8	1	2	4	30	95	0	7	0	0	0	0	0	0	0	0	0	0
	BR-259	38	19	1	2	1	0	0	0	35	0	0	0	0	0	0	0	0	0	0
	BR-268	64	12	1	0	2	90	80	0	8	1	0	0	0	0	0	0	0	0	0
	BR-269	68	12	2	3	4	90	90	0	15	0	0	0	0	0	0	0	0	0	0
	BR-271	48	18	1	0	1	0	0	0	70	0	0	0	1	0	0	0	0	0	0
	BR-275	49	16	1	3	1	60	15	0	60	0	0	0	0	0	0	0	0	0	0
	BR-276	42	10	1	0	2	80	80	0	8	0	0	0	0	0	0	0	0	0	0
	BR-299	39	13	1	3	1	0	0	0	40	1	0	0	0	0	0	0	0	0	0
	BR-304	47	14	1	0	3	90	95	0	15	0	0	0	0	0	0	0	0	0	0
	BR-312	64	18	1	3	4	90	75	0	25	1	0	0	0	0	0	0	0	0	0
	BR-314	49	9	1	2	2	90	80	0	5	0	0	0	0	0	0	0	0	0	0
	BR-315	48	8	1	2	1	80	20	0	30	1	0	0	0	0	0	0	0	0	0
	BR-319	45	22	1	3	4	70	70	2	20	0	0	0	0	0	0	0	0	0	0
	BR-320	53	18	1	0	1	90	20	0	25	0	0	0	0	0	0	0	0	0	0
	BR-322	37	12	1	3	4	10	5	0	50	1	0	1	1	1	0	0	0	1	0
	BR-323	42	11	1	3	2	5	0	2	20	0	0	0	0	0	0	0	0	0	0
	BR-325	41	14	1	1	1	90	90	0	15	0	0	0	0	0	0	0	0	0	0
	BR-336	43	11	2	2	4	90	90	2	8	0	0	0	0	0	0	0	0	0	0
	BR-339	61	15	1	3	4	90	80	0	20	0	0	0	0	0	0	0	0	0	0
	BR-352	40	11	1	2	4	0	0	2	30	0	0	0	0	0	0	0	0	0	0
	BR-360	46	21	1	3	3	90	90	0	30	0	0	0	0	0	0	0	0	0	0
	BR-361	46	8	1	1	1	95	95	0	15	1	0	0	0	0	0	0	0	0	0
	BR-363	51	23	1	2	4	0	0	0	40	0	0	0	1	0	0	0	0	1	0
	BR-370	57	26	1	3	4	70	60	2	40	1	0	0	0	0	0	0	0	1	0
	BR-388	63	23	1	3	3	90	2	0	15	0	0	1	1	0	0	0	0	1	0
	BR-393	70	23	1	3	4	95	95	0	40	0	0	0	0	0	0	0	0	0	0
	BR-395	39	18	1	2	4	0	0	2	85	0	0	0	0	0	0	0	0	0	0
	BR-401	49	22	1	2	4	80	90	2	50	0	0	0	0	0	0	0	0	0	0
	BR-405	59	17	1	2	1	90	80	2	20	0	0	0	0	0	0	0	0	0	0
	BR-412	49	24	1	0	1	0	0	0	50	0	0	0	0	0	0	0	0	0	0
	BR-419	42	19	1	0	1	95	95	0	12	1	0	0	0	0	0	0	0	0	0
	BR-439	44	7	1	2	2	90	80	0	10	0	0	0	0	0	0	0	0	0	0
	BR-442	47	9	1	2	4	2	0	2	25	1	0	0	0	0	0	0	0	0	0
	BR-448	45	12	1	3	4	90	90	0	15	0	0	0	0	0	0	0	0	0	0
	BR-456	61	14	1	3	1	0	0	0	30	0	0	0	0	0	0	0	0	0	0
	BR-462	34	18	1	2	4	90	90	0	30	0	0	0	0	0	0	0	0	0	0
	BR-465	53	21	1	2	1	0	0	0	20	0	0	0	0	0	0	0	0	0	0
	BR-467	61	22	1	3	4	0	0	0	20	1	0	0	0	0	0	0	0	0	0
	BR-468	60	16	1	0	4	0	0	0	20	1	0	0	0	1	1	0	0	0	0
	BR-472	48	15	1	2	4	0	0	0	60	1	0	0	0	0	0	0	0	0	0
	BR-493	30	15	1	1	4	0	0	0	40	0	0	0	0	0	0	0	0	0	0
	BR-508	59	16	6	3	4	90	90	0	30	0	0	0	0	0	0	0	0	0	0
	BR-514	58	23	1	3	1	90	30	0	35	0	0	0	0	0	0	0	0	0	0
	BR-517	44	10	1	3	4	0	0	2	20	0	0	0	0	0	0	0	0	0	0
	BR-571	33	24	1	2	4	70	15	0	60	0	0	0	0	0	0	0	0	0	0
	BR-577	60	13	1	3	1	95	90	0	5	0	0	0	0	0	0	0	0	0	0
	BR-595	76	16	0	2	3	0	0	0	10	0	0	0	0	0	0	0	0	0	0
	BR-609	47	19	1	1	3	90	90	0	20	0	0	0	0	0	0	0	0	0	0
	BR-618	42	7	1	1	4	90	20	0	1	1	0	0	0	0	0	0	0	0	0
	BR-633	49	11	1	2	3	95	80	0	35	0	0	0	0	0	0	0	0	0	0
	BR-639	53	13	1	2	4	90	15	0	25	1	0	0	0	0	0	0	0	0	0
	BR-651	65	13	1	1	4	0	0	0	80	1	0	0	0	0	0	0	0	0	0
	BR-692	49	14	1	2	1	80	70	0	30	0	0	0	0	0	0	0	0	0	0
	BR-695	54	22	1	3	4	0	0	2	30	0	0	0	0	0	0	0	0	0	0
	BR-696	60	16	1	2	4	95	3	0	20	1	0	0	0	0	0	0	0	0	0
	BR-697	37	20	1	2	1	90	20	2	50	1	0	0	1	0	0	0	0	0	0
	BR-703	78	18	1	2	3	90	70	0	15	0	0	0	0	0	0	0	0	0	0
	BR-727	38	13	1	3	1	70	70	0	50	0	0	0	0	0	0	0	0	0	0
	BR-731	70	13	5	3	4	90	70	0	15	0	0	0	0	0	0	0	0	0	0
	BR-733	58	11	1	2	3	95	90	0	25	1	0	0	0	0	0	0	0	0	0
	BR-734	43	15	1	2	3	90	0	0	40	0	0	0	0	0	0	0	0	0	0
	BR-741	60	28	4	2	3	90	0	0	30	0	0	0	0	0	0	0	0	0	0
	BR-743	45	9	2	1	4	95	95	0	1	0	0	0	0	0	0	0	0	0	0
	BR-774	47	31	1	0	1	0	0	0	40	0	0	0	0	0	0	0	0	0	0
	BR-777	69	24	1	0	4	95	90	0	15	0	0	0	0	0	0	0	0	0	0
	BR-779	44	23	1	3	4	90	90	0	40	0	0	0	0	0	0	0	0	0	0
	BR-788	51	25	1	3	3	1	0	0	70	1	0	0	1	0	0	0	0	0	0
	BR-789	55	6	1	1	1	5	0	2	60	1	0	0	1	0	0	0	0	0	0
	BR-798	58	14	1	0	1	90	25	0	15	0	0	0	0	0	0	0	0	0	0
	BR-802	55	14	1	0	2	90	60	0	40	0	0	0	0	0	0	0	0	0	0
	BR-823	45	14	1	2	1	80	15	0	40	1	0	0	1	0	0	0	0	1	0
	BR-827	52	7	1	2	4	90	0	0	5	0	0	0	0	0	0	0	0	0	0
	BR-837	58	24	1	3	1	95	80	0	30	0	0	0	0	0	0	0	0	0	0
	BR-839	61	12	1	3	1	90	5	0	30	0	0	0	0	0	0	0	0	0	0
	BR-840	48	8	1	1	4	90	15	0	20	0	0	0	0	0	0	0	0	0	0
	BR-842	32	16	1	3	4	90	40	0	40	0	0	0	0	0	0	0	0	0	0
	BR-854	49	6	1	2	4	40	1	2	60	0	0	0	0	0	0	0	0	0	0
	BR-858	47	13	1	2	2	10	0	2	2	0	0	0	0	0	0	0	0	0	0
	BR-866	60	28	1	0	3	80	0	2	30	1	0	0	0	0	0	0	0	0	0
	BR-867	32	5	1	3	3	30	0	0	70	0	0	0	1	1	0	0	0	1	0
	BR-869	59	15	1	3	2	90	1	0	15	0	0	0	0	0	0	0	0	0	0
	BR-871	53	35	6	0	1	70	0	2	60	1	0	0	0	1	0	1	0	1	0
	BR-877	65	25	1	2	2	95	80	0	60	0	0	0	0	0	0	0	0	0	0
	BR-882	68	6	6	3	2	90	50	0	5	0	0	0	0	0	0	0	0	0	0
	BR-885	46	23	1	3	1	0	0	2	70	1	0	0	1	0	0	0	0	0	0
	BR-886	46	5	1	2	1	0	0	2	70	1	0	0	1	0	0	0	0	0	0
	BR-887	42	9	1	2	3	90	60	0	20	0	0	0	0	0	0	0	0	0	0
	BR-894	46	12	6	0	4	95	90	0	40	0	0	0	0	0	0	0	0	0	0
	BR-895	46	13	1	1	1	90	60	0	8	0	0	0	0	0	0	0	0	0	0
	BR-898	64	12	1	3	1	1	0	2	80	1	0	0	0	0	0	0	0	0	0
	BR-908-7	38	19	1	1	3	95	0	2	50	0	0	1	1	0	0	0	0	0	0
	BR-919	40	25	5	2	1	0	0	0	50	0	0	0	0	0	0	0	0	0	0
	BR-920	44	13	1	0	2	90	10	0	50	0	0	0	0	0	0	0	0	0	0
	BR-927	45	35	1	3	1	95	1	0	60	0	0	0	0	0	0	0	0	0	0
	BR-941	39	10	1	3	2	90	0	0	20	0	0	0	0	0	0	0	0	0	0
	BR-942	48	18	1	2	1	0	0	0	90	0	0	0	0	0	0	0	0	0	0
	BR-949	65	23	4	0	2	90	40	0	50	0	0	0	0	0	0	0	0	0	0
	BR-950	43	9	1	2	4	90	60	0	20	0	0	0	0	0	0	0	0	0	0
	BR-952	67	21	3	1	1	0	0	0	30	1	0	0	0	0	0	0	0	0	0
	BR-955	40	15	0	3	4	0	0	0	0	0	0	0	0	0	0	0	0	0	0
	BR-961	64	19	3	1	1	90	20	0	10	0	0	0	0	0	0	0	0	0	0
	BR-968	47	12	1	2	1	90	90	0	25	0	0	0	0	0	0	0	0	0	0
	BR-973	56	13	6	2	1	90	2	0	35	0	0	0	0	0	0	0	0	0	0
	BR-978	41	18	4	2	1	90	90	0	10	0	0	0	0	0	0	0	0	0	0
	BR-982	73	26	1	3	1	95	20	0	20	0	0	0	0	0	0	0	0	0	0
	BR-992	48	28	1	3	4	95	90	0	30	0	0	0	1	0	0	0	0	0	0
	BR-996	58	19	1	2	3	0	0	2	60	0	0	0	0	0	0	0	0	0	0
	BR-1000	40	16	1	3	2	95	80	0	20	1	0	1	0	1	0	0	0	1	1
	BR-1009	55	24	1	0	3	10	0	2	60	1	1	0	0	1	0	0	0	1	1
	BR-1019	66	16	6	3	4	95	30	0	20	1	0	0	0	0	0	0	0	0	2
	BR-1027	38	14	1	0	1	90	0	2	90	1	0	1	0	1	0	1	0	0	3
	BR-1033	50	20	1	3	1	40	3	2	40	1	0	0	0	1	1	0	0	1	1
	BR-1039	53	29	1	0	1	0	0	2	30	1	1	0	0	0	0	0	0	0	38
	BR-1041	39	33	1	3	4	0	0	2	60	1	0	1	1	0	0	0	0	0	1
	BR-1049	75	13	1	2	4	90	50	0	20	1	0	1	1	0	0	0	0	0	1
	BR-1053	42	22	1	2	2	90	0	0	20	0	0	0	0	0	0	0	0	0	1
	BR-1069	32	19	1	3	4	95	0	2	60	0	1	0	0	1	0	0	0	1	4
	BR-1097	50	30	1	3	2	90	90	0	20	0	0	0	0	0	0	0	0	0	1
	BR-1104	40	32	6	3	4	90	80	0	40	0	0	0	0	0	0	0	0	0	2
	BR-1113	52	19	1	3	4	0	0	2	45	1	1	0	1	1	0	0	0	1	3
	BR-1116	59	14	1	2	3	0	0	2	30	1	0	0	1	0	0	0	0	0	4
	BR-1117	44	16	1	0	3	95	60	0	30	0	0	0	0	0	0	0	0	0	1
	BR-1120	60	28	1	0	4	90	2	0	30	0	0	0	0	0	0	0	0	0	1
	BR-1139	61	16	1	3	4	95	40	0	15	0	0	0	0	0	0	0	0	0	1
	BR-1145	39	24	1	0	2	0	0	2	75	1	1	0	1	1	0	0	0	1	1
	BR-1149	37	28	1	0	1	80	80	0	15	0	0	0	0	0	0	0	0	0	2
	BR-1150	51	20	2	2	3	90	80	0	2	0	0	0	0	0	0	0	0	0	1
	BR-1152	54	26	6	0	3	1	1	2	60	1	0	0	0	1	1	0	0	0	12
	BR-1165	48	15	1	3	4	95	95	0	10	0	0	0	0	0	0	0	0	0	1
	BR-1167	36	30	1	0	1	95	50	2	60	0	0	0	1	0	0	0	0	0	2
	BR-1170	47	24	1	3	4	0	0	0	90	0	0	0	0	0	0	0	0	0	2
	BR-1172	66	22	1	3	4	0	0	2	30	1	0	0	0	1	0	0	0	0	11
	BR-1173	55	23	1	3	4	0	0	2	60	1	0	1	0	1	1	1	0	0	1
	BR-1174	54	21	1	3	3	10	1	0	30	1	0	1	0	1	1	0	0	1	3
	BR-1177	32	28	1	3	4	0	0	0	90	0	0	0	1	1	0	0	0	0	1
	BR-1192	31	25	6	0	4	90	80	0	60	1	0	0	0	1	1	0	0	0	5
	BR-1201	64	10	1	3	2	90	90	0	30	0	0	0	0	0	0	0	0	0	1
	BR-1207	40	31	1	0	4	1	0	2	30	1	0	0	0	1	1	0	0	0	7
	BR-1215	63	27	1	0	3	95	40	2	40	1	0	0	1	0	0	0	0	0	2
	BR-1216	48	22	1	3	2	95	95	0	20	0	0	0	1	0	0	0	0	0	1
	BR-1217	37	22	1	2	4	95	95	0	10	0	0	0	0	0	0	0	0	0	1
	BR-1218	33	23	1	0	4	95	70	0	20	0	0	1	1	0	0	0	0	0	2
	BR-1220	41	32	1	0	4	95	95	0	30	1	0	0	1	1	0	0	0	0	2
	BR-1221	46	24	6	3	1	95	70	2	60	0	0	0	0	0	0	0	0	0	1
	BR-1223	56	30	1	0	1	1	1	0	75	0	0	1	1	1	0	0	0	0	1
	BR-1225	58	16	1	2	4	0	0	0	60	0	1	1	1	1	0	0	0	1	29
	BR-1226	47	14	1	2	3	95	90	2	30	0	0	0	0	0	0	0	0	0	1
	BR-1231	50	20	1	0	2	90	90	0	5	0	1	0	1	1	0	0	0	1	6
	BR-1233	46	18	1	3	1	0	0	0	80	1	0	0	0	0	0	0	0	0	1
	BR-1235	51	27	1	0	4	90	80	0	60	0	0	0	1	0	0	0	0	0	2
	BR-1238	41	18	1	3	1	10	0	2	65	0	1	1	1	1	0	0	0	0	12
	BR-1239	56	19	1	2	3	70	1	2	70	1	0	1	0	1	1	1	0	1	17
	BR-1243	54	21	1	3	1	98	95	0	35	1	0	0	1	1	0	0	0	1	12
	BR-1249	52	29	1	3	4	20	3	2	50	1	0	0	0	1	1	0	0	0	1
	BR-1257	42	22	1	3	4	60	40	0	60	0	0	1	1	1	0	1	0	0	7
	BR-1261	36	12	1	2	4	0	0	2	40	1	1	0	1	1	0	0	0	0	4
	BR-1263	65	22	1	3	3	90	90	0	10	1	0	0	0	0	0	0	0	0	2
	BR-1266	44	15	1	2	4	90	90	0	10	1	0	0	0	0	0	0	0	0	5
	BR-1279	46	24	1	3	4	70	0	0	85	1	0	1	1	1	0	0	0	1	38
	BR-1284	36	22	1	3	3	90	80	2	15	0	0	0	0	0	0	0	0	0	3
	BR-1303	62	22	1	0	4	90	90	0	7	0	0	0	0	0	0	0	0	0	6
	BR-1304	61	19	1	0	1	90	30	0	60	0	0	1	1	1	0	0	0	1	3
	BR-1306	64	10	1	2	3	90	20	0	10	1	0	0	0	0	0	0	0	0	1
	BR-1321	61	15	1	3	4	90	90	0	20	1	0	1	0	1	0	0	0	1	5
	BR-1322	82	20	6	3	3	98	40	0	30	1	1	0	1	1	0	0	0	1	2
	BR-1332	38	33	1	3	2	80	30	0	40	1	0	0	0	1	1	0	0	1	7
	BR-1333	45	9	1	2	2	95	80	0	30	0	0	0	0	0	0	0	0	0	2
	BR-1334	58	30	3	3	3	98	98	0	20	1	0	1	1	1	0	0	0	0	1
	BR-1335	58	29	1	3	4	90	60	2	40	1	0	0	0	1	1	0	0	0	1
	BR-1343	61	23	1	2	2	95	70	0	50	1	0	0	0	1	1	0	0	1	1
	BR-1345	67	20	1	3	4	0	0	0	30	0	0	1	1	0	0	0	0	0	2
	BR-1349	66	22	1	3	3	90	0	0	40	1	0	1	0	1	1	1	0	1	8
	BR-1350	51	15	1	2	3	90	90	0	10	1	0	0	1	0	0	0	0	0	1
	BR-1352	43	14	1	3	4	90	30	0	30	0	0	0	1	1	0	0	0	1	1
	BR-1362	52	18	1	3	4	90	90	0	40	1	0	0	1	0	0	0	0	0	1
	BR-1374	47	10	1	2	1	0	0	0	50	0	0	1	1	0	0	0	0	0	1
	BR-1375	52	15	1	3	3	90	70	0	20	0	0	0	0	0	0	0	0	0	2
	BR-1378	66	30	1	0	4	90	70	0	20	0	0	0	0	0	0	0	0	0	2
	BR-1379	65	25	1	0	2	90	90	0	20	1	1	1	1	1	0	0	0	0	1
	BR-1381	83	25	6	3	3	90	80	2	30	1	0	0	0	1	0	0	0	1	1
	BR-1384	45	21	6	3	3	80	60	0	30	0	0	0	1	1	0	0	0	1	5
	BR-1387	60	24	1	3	1	40	1	0	70	0	0	0	0	0	0	0	0	0	2
	BR-1391	51	23	1	3	4	90	5	2	30	0	0	0	0	0	0	0	0	0	2
	BR-1392	49	25	2	3	1	90	60	2	15	0	0	0	0	0	0	0	0	0	1
	BR-1396	59	32	1	3	4	0	0	2	80	1	0	0	0	1	1	0	0	1	3
	BR-1397	64	17	1	3	4	95	90	0	40	0	0	0	1	0	0	0	0	0	2
	BR-1402	46	19	1	3	4	90	90	0	20	0	0	0	0	0	0	0	0	0	1
	BR-1404	41	14	1	3	2	80	70	2	25	0	0	0	0	0	0	0	0	0	1
	BR-1405	60	26	1	0	4	95	25	0	50	1	0	1	0	1	1	1	0	0	4
	BR-1406	56	22	1	3	4	90	90	0	10	0	0	0	1	1	0	0	0	0	5
	BR-1408	64	12	1	3	4	95	30	0	15	0	0	0	0	0	0	0	0	0	3
	BR-1409	46	18	1	0	4	90	90	2	40	1	0	0	1	1	0	0	0	1	1
	BR-1410	59	18	1	3	1	95	60	0	20	0	0	0	1	0	0	0	0	0	2
	BR-1411	53	16	1	2	4	0	3	0	50	0	1	1	1	1	0	0	0	1	4
	BR-1412	50	24	1	3	2	90	40	0	20	0	0	1	1	0	0	0	0	0	1
	BR-1415	43	28	1	0	2	95	95	0	15	1	0	1	0	1	1	1	0	0	11
	BR-1421	39	20	1	3	2	90	90	0	40	1	1	0	1	1	0	0	0	1	1
	BR-1425	56	22	1	3	4	0	0	2	60	0	0	0	0	0	0	0	0	0	1
	BR-1433	59	10	1	1	4	90	15	0	20	0	0	0	0	0	0	0	0	0	1
	BR-1434	42	28	1	0	3	95	80	0	20	0	0	0	0	0	0	0	0	0	1
	BR-1437	63	25	1	0	4	95	95	0	20	0	0	0	1	0	0	0	0	0	1
	BR-1441	45	13	1	2	1	90	70	0	10	1	0	0	0	0	0	0	0	0	1
	BR-1444	61	15	1	3	4	0	0	2	25	1	0	0	0	1	1	0	0	0	7
	BR-1451	37	14	1	2	1	90	0	0	25	0	1	0	0	0	0	0	0	0	13
	BR-1455	52	32	1	3	4	90	80	0	40	0	0	0	0	0	0	0	0	0	1
	BR-1460	39	21	1	0	3	0	0	0	50	1	0	0	1	0	0	0	0	0	1
	BR-1462	44	15	1	2	4	95	95	0	8	0	0	1	0	0	0	0	0	0	5
	BR-1463	39	22	1	3	4	95	50	0	35	0	0	0	0	0	0	0	0	0	1
	BR-1466	60	20	2	3	4	95	95	0	10	1	0	0	0	0	0	0	0	0	1
	BR-1475	63	18	1	3	4	95	85	0	20	0	0	1	0	0	0	0	0	0	3
	BR-1481	50	13	1	3	4	95	30	0	25	1	0	1	0	0	0	0	0	1	10
	BR-1482	63	12	1	0	1	95	90	0	20	1	1	0	0	0	0	0	0	0	1
	BR-1483	60	19	1	0	2	90	90	0	20	0	0	0	0	0	0	0	0	0	1
	BR-1491	36	12	1	2	2	95	95	0	10	0	0	0	0	0	0	0	0	0	1
	BR-1497	47	23	1	3	2	85	60	0	25	0	0	0	0	0	0	0	0	0	1
	BR-1500	50	32	1	3	3	95	85	2	70	1	0	0	0	0	0	0	0	0	9
	BR-1501	67	35	1	0	3	1	0	0	50	1	1	0	1	1	0	0	0	0	1
	BR-1507	54	28	1	0	4	1	1	2	40	1	0	1	1	0	0	0	0	0	15
	BR-1521	44	31	1	3	3	90	90	0	20	1	0	0	1	0	1	0	0	0	2
	BR-1522	35	31	1	0	4	2	0	0	85	1	0	0	0	1	1	0	0	1	4
	BR-1537	43	34	1	0	1	90	1	0	25	0	1	1	1	1	0	0	0	0	6
	BR-1540	39	31	1	3	3	0	0	2	80	1	0	0	0	1	1	0	0	1	8
	BR-1545	50	20	1	3	1	90	95	0	65	1	0	1	0	0	0	0	0	0	2
	BR-1547	49	33	1	3	4	90	3	0	50	0	0	0	0	0	0	0	0	1	3
	BR-1549	76	12	1	3	4	95	30	0	15	1	1	0	1	0	0	0	0	0	8
	BR-1553	51	16	1	2	2	90	2	0	15	0	0	0	0	0	0	0	0	0	1
	BR-1554	65	29	1	0	1	0	0	0	15	1	0	0	0	1	1	0	0	0	1
	BR-1562	47	24	1	2	4	0	0	0	60	1	0	1	0	0	0	0	0	1	26
	BR-1564	55	16	1	0	4	0	0	0	30	1	0	1	1	0	0	0	0	1	20
	BR-1565	54	29	1	0	1	95	0	0	30	1	0	1	1	0	0	0	0	1	2
	BR-1572	44	27	1	3	4	90	70	0	10	0	0	0	1	0	0	0	0	0	1
	BR-1573	55	25	1	0	4	95	95	0	15	0	0	0	0	0	0	0	0	0	2
	BR-1574	62	33	0	0	3	0	0	0	40	1	0	0	1	0	0	0	0	0	1
	BR-1576	55	18	1	0	4	0	0	2	30	0	0	0	0	0	0	0	0	1	2
	BR-1579	40	18	1	0	3	90	90	0	25	1	1	0	0	0	0	0	0	1	19
	BR-1584	35	24	1	3	4	80	30	0	50	0	1	0	1	0	0	0	0	1	29
	BR-183	46	11	6	0	1	95	95	0	20	0	0	0	0	0	0	0	0	0	1
	BR-189	76	30	1	0	4	80	60	0	40	1	0	0	0	1	0	0	0	0	18
	BR-191	38	23	1	0	4	80	35	0	30	1	0	0	0	1	1	0	0	0	9
	BR-205	67	23	6	0	4	80	60	0	10	0	0	1	1	0	0	0	0	0	1
	BR-213	47	19	1	3	4	90	60	0	10	0	0	0	0	0	0	0	0	0	2
	BR-220	51	19	1	0	1	90	90	0	10	0	0	0	0	0	0	0	0	0	1
	BR-221	32	17	6	0	1	30	40	0	15	1	0	0	1	0	0	0	0	1	3
	BR-230	50	20	1	0	4	80	10	0	20	1	1	0	1	1	0	0	0	0	24
	BR-238	54	9	0	1	4	0	0	0	40	0	0	0	0	1	0	0	0	0	1
	BR-253	32	24	1	0	4	0	0	0	70	1	0	1	0	1	0	1	0	1	2
	BR-257	46	22	1	0	4	20	0	2	30	1	1	0	1	1	0	0	0	1	1
	BR-260	33	18	1	1	1	0	0	0	60	1	0	1	0	1	1	0	0	1	1
	BR-262	46	18	1	3	4	90	90	0	70	1	0	0	0	1	1	0	0	1	2
	BR-284	42	19	2	3	1	85	85	0	5	1	0	0	0	0	0	0	0	0	3
	BR-292	69	20	6	3	2	90	70	0	30	1	0	0	0	1	1	0	0	1	7
	BR-297	42	19	1	0	3	85	90	2	30	1	0	0	0	1	0	1	0	0	20
	BR-306	47	21	1	3	2	80	15	2	30	0	0	1	1	1	0	0	0	1	1
	BR-307	53	19	5	3	2	90	60	0	30	0	0	0	0	0	0	0	0	0	1
	BR-316	59	25	0	0	4	0	0	0	60	1	0	1	0	1	0	0	0	0	1
	BR-335	52	23	1	0	2	0	0	2	20	1	0	0	0	1	0	1	0	1	1
	BR-341	52	14	1	2	1	0	0	0	40	0	0	1	1	0	0	0	0	0	1
	BR-342	66	17	1	0	3	90	90	0	15	1	0	0	0	0	0	0	0	0	1
	BR-344	41	16	0	0	1	0	0	2	30	1	0	1	1	0	0	0	0	1	1
	BR-348	54	23	1	3	4	10	5	2	20	0	0	0	0	0	0	0	0	0	1
	BR-350	66	17	1	0	2	90	90	0	15	1	0	0	0	0	0	0	0	0	1
	BR-367	55	8	1	3	4	60	10	0	5	0	0	0	1	0	0	0	0	0	2
	BR-369	36	11	1	3	2	90	70	0	30	0	0	1	1	0	0	0	0	0	15
	BR-376	50	21	1	3	4	95	85	0	40	0	0	0	0	0	0	0	0	0	2
	BR-383	63	20	1	3	4	90	30	0	20	0	0	0	0	0	0	0	0	0	1
	BR-392	35	10	1	2	2	90	90	0	3	0	0	1	0	1	0	0	0	1	1
	BR-407	40	22	1	2	2	8	0	2	35	1	0	0	0	1	1	0	0	0	4
	BR-411	33	7	1	3	3	90	60	0	30	0	0	0	0	0	0	0	0	0	4
	BR-413	63	14	1	2	3	95	70	0	35	0	0	0	0	0	0	0	0	0	5
	BR-421	44	20	1	2	1	0	0	0	70	1	0	0	0	1	1	0	0	1	1
	BR-423	59	19	1	1	1	90	1	0	20	0	0	0	0	0	0	0	0	0	1
	BR-431	47	19	1	3	3	90	90	0	10	0	0	1	1	1	0	0	0	0	1
	BR-434	69	20	1	0	4	95	45	0	70	1	1	1	1	1	0	0	0	1	1
	BR-435	34	10	1	1	3	90	90	2	20	0	0	0	0	0	0	0	0	0	1
	BR-437	55	14	1	3	4	90	90	2	20	1	0	0	0	0	0	0	0	1	1
	BR-445	44	14	1	2	4	5	10	0	50	1	0	0	0	1	0	0	0	0	3
	BR-447	58	19	1	3	4	90	0	0	20	1	0	0	0	1	1	0	0	1	3
	BR-487	44	16	1	2	2	90	0	0	30	0	0	0	0	0	0	0	0	0	1
	BR-528	60	8	1	2	4	95	95	0	15	0	0	0	0	0	0	0	0	0	5
	BR-687	44	14	1	2	2	0	0	0	40	1	1	1	1	0	0	0	0	1	22
	BR-699	63	13	1	2	1	95	80	0	30	0	0	1	1	1	0	0	0	1	1
	BR-758	49	18	1	3	4	80	20	2	70	0	0	1	1	0	0	0	0	1	13
	BR-763	37	15	1	2	1	30	0	0	30	1	0	0	0	1	0	0	0	1	1
	BR-786	47	22	1	3	4	90	40	0	60	1	0	0	0	0	0	0	0	0	4
	BR-804	50	13	1	2	1	95	70	2	60	0	0	0	0	0	0	0	0	0	1
	BR-806	56	20	1	3	4	90	90	0	30	1	0	0	0	0	0	0	0	0	1
	BR-809	41	21	1	2	4	1	0	0	30	0	0	0	0	0	0	0	0	0	3
	BR-810	54	16	1	3	3	95	5	0	10	1	0	0	0	0	0	0	0	0	2
	BR-855	42	16	1	3	1	90	30	0	30	0	0	0	1	0	0	0	0	0	3
	BR-860	44	11	1	2	1	95	30	0	25	0	0	0	0	0	0	0	0	0	2
	BR-864	48	18	1	3	3	0	0	2	40	1	1	0	0	0	0	0	0	0	7
	BR-890	38	29	1	0	1	90	80	0	50	1	0	0	1	0	0	0	0	0	2
	BR-891	48	30	1	0	4	90	22	0	50	1	1	1	1	1	0	0	0	0	2
	BR-892	49	14	1	1	3	90	90	0	20	0	0	0	0	0	0	0	0	0	1
	BR-906	53	21	1	0	4	95	95	0	20	0	0	0	0	1	0	1	0	1	12
	BR-924	43	19	1	3	4	90	10	0	20	1	1	0	0	1	0	0	0	1	13
	BR-935	37	9	1	1	2	90	5	0	25	0	0	0	0	0	0	0	0	0	2
	BR-940	74	16	1	0	4	0	0	0	25	1	0	0	1	0	0	0	0	1	1
	BR-948	52	24	1	0	1	0	0	2	50	1	0	1	0	1	1	0	0	1	17
	BR-951	45	20	1	3	1	60	30	2	60	1	0	0	0	1	1	0	0	1	11
	BR-965	48	16	1	2	4	0	0	2	40	0	0	1	1	0	0	0	0	0	9
	BR-981	35	18	6	3	4	90	3	0	30	0	1	0	1	0	0	0	0	0	1
	BR-987	41	20	1	2	3	0	0	2	30	1	0	0	0	0	0	0	0	0	10
	BR-990	55	12	1	2	1	90	60	0	15	0	0	0	0	0	0	0	0	0	1

## Sheet: N3- v.s. N3+
training_cohort:	id	age	size	Pathological	BI-RADS	location	ER	PR	HER2	Ki-67	term1	term2	term3	term4	term5	term6	term7	term8	term9	label(ALN metastasis amount)	test_cohort:	id	age	size	Pathological	BI-RADS	location	ER	PR	HER2	Ki-67	term1	term2	term3	term4	term5	term6	term7	term8	term9	label(ALN metastasis amount)
	BR-1011	42	30	1	2	4	90	0	0	20	0	0	0	0	0	0	0	0	0	1		BR-1000	40	16	1	3	2	95	80	0	20	1	0	1	0	1	0	0	0	1	1
	BR-1019	66	16	6	3	4	95	30	0	20	1	0	0	0	0	0	0	0	0	2		BR-1009	55	24	1	0	3	10	0	2	60	1	1	0	0	1	0	0	0	1	1
	BR-1027	38	14	1	0	1	90	0	2	90	1	0	1	0	1	0	1	0	0	3		BR-1069	32	19	1	3	4	95	0	2	60	0	1	0	0	1	0	0	0	1	4
	BR-1033	50	20	1	3	1	40	3	2	40	1	0	0	0	1	1	0	0	1	1		BR-1120	60	28	1	0	4	90	2	0	30	0	0	0	0	0	0	0	0	0	1
	BR-1039	53	29	1	0	1	0	0	2	30	1	1	0	0	0	0	0	0	0	38		BR-1149	37	28	1	0	1	80	80	0	15	0	0	0	0	0	0	0	0	0	2
	BR-1041	39	33	1	3	4	0	0	2	60	1	0	1	1	0	0	0	0	0	1		BR-1170	47	24	1	3	4	0	0	0	90	0	0	0	0	0	0	0	0	0	2
	BR-1044	52	20	1	3	4	0	0	2	70	1	0	0	0	1	1	0	0	0	11		BR-1174	54	21	1	3	3	10	1	0	30	1	0	1	0	1	1	0	0	1	3
	BR-1049	75	13	1	2	4	90	50	0	20	1	0	1	1	0	0	0	0	0	1		BR-1239	56	19	1	2	3	70	1	2	70	1	0	1	0	1	1	1	0	1	17
	BR-1053	42	22	1	2	2	90	0	0	20	0	0	0	0	0	0	0	0	0	1		BR-1240	56	17	1	2	4	70	1	2	70	1	0	1	0	1	1	1	0	1	17
	BR-1097	50	30	1	3	2	90	90	0	20	0	0	0	0	0	0	0	0	0	1		BR-1249	52	29	1	3	4	20	3	2	50	1	0	0	0	1	1	0	0	0	1
	BR-1104	40	32	6	3	4	90	80	0	40	0	0	0	0	0	0	0	0	0	2		BR-1261	36	12	1	2	4	0	0	2	40	1	1	0	1	1	0	0	0	0	4
	BR-1113	52	19	1	3	4	0	0	2	45	1	1	0	1	1	0	0	0	1	3		BR-1263	65	22	1	3	3	90	90	0	10	1	0	0	0	0	0	0	0	0	2
	BR-1116	59	14	1	2	3	0	0	2	30	1	0	0	1	0	0	0	0	0	4		BR-1284	36	22	1	3	3	90	80	2	15	0	0	0	0	0	0	0	0	0	3
	BR-1117	44	16	1	0	3	95	60	0	30	0	0	0	0	0	0	0	0	0	1		BR-1306	64	10	1	2	3	90	20	0	10	1	0	0	0	0	0	0	0	0	1
	BR-1131	67	21	1	0	4	90	40	0	10	1	1	1	1	1	0	0	0	0	1		BR-1321	61	15	1	3	4	90	90	0	20	1	0	1	0	1	0	0	0	1	5
	BR-1139	61	16	1	3	4	95	40	0	15	0	0	0	0	0	0	0	0	0	1		BR-1329	56	32	1	0	4	30	30	2	50	1	1	0	1	1	0	0	1	1	4
	BR-1145	39	24	1	0	2	0	0	2	75	1	1	0	1	1	0	0	0	1	1		BR-1349	66	22	1	3	3	90	0	0	40	1	0	1	0	1	1	1	0	1	8
	BR-1146	56	20	1	3	2	95	5	2	25	0	0	0	0	0	0	0	0	0	4		BR-1362	52	18	1	3	4	90	90	0	40	1	0	0	1	0	0	0	0	0	1
	BR-1150	51	20	2	2	3	90	80	0	2	0	0	0	0	0	0	0	0	0	1		BR-1375	52	15	1	3	3	90	70	0	20	0	0	0	0	0	0	0	0	0	2
	BR-1152	54	26	6	0	3	1	1	2	60	1	0	0	0	1	1	0	0	0	12		BR-1387	60	24	1	3	1	40	1	0	70	0	0	0	0	0	0	0	0	0	2
	BR-1165	48	15	1	3	4	95	95	0	10	0	0	0	0	0	0	0	0	0	1		BR-1405	60	26	1	0	4	95	25	0	50	1	0	1	0	1	1	1	0	0	4
	BR-1167	36	30	1	0	1	95	50	2	60	0	0	0	1	0	0	0	0	0	2		BR-1425	56	22	1	3	4	0	0	2	60	0	0	0	0	0	0	0	0	0	1
	BR-1172	66	22	1	3	4	0	0	2	30	1	0	0	0	1	0	0	0	0	11		BR-1434	42	28	1	0	3	95	80	0	20	0	0	0	0	0	0	0	0	0	1
	BR-1173	55	23	1	3	4	0	0	2	60	1	0	1	0	1	1	1	0	0	1		BR-1547	49	33	1	3	4	90	3	0	50	0	0	0	0	0	0	0	0	1	3
	BR-1177	32	28	1	3	4	0	0	0	90	0	0	0	1	1	0	0	0	0	1		BR-1553	51	16	1	2	2	90	2	0	15	0	0	0	0	0	0	0	0	0	1
	BR-1189	47	22	1	2	3	10	0	2	60	0	0	1	1	0	0	0	0	1	1		BR-1554	65	29	1	0	1	0	0	0	15	1	0	0	0	1	1	0	0	0	1
	BR-1192	31	25	6	0	4	90	80	0	60	1	0	0	0	1	1	0	0	0	5		BR-1572	44	27	1	3	4	90	70	0	10	0	0	0	1	0	0	0	0	0	1
	BR-1197	62	18	2	3	4	90	90	0	40	1	0	0	0	0	0	0	0	0	21		BR-205	67	23	6	0	4	80	60	0	10	0	0	1	1	0	0	0	0	0	1
	BR-1201	64	10	1	3	2	90	90	0	30	0	0	0	0	0	0	0	0	0	1		BR-213	47	19	1	3	4	90	60	0	10	0	0	0	0	0	0	0	0	0	2
	BR-1204	63	28	0	0	4	90	90	0	40	1	0	1	1	0	0	0	0	0	1		BR-235	41	14	1	2	3	95	95	0	15	0	0	0	0	0	0	0	0	0	2
	BR-1206	59	22	6	0	4	95	40	0	20	0	0	0	1	0	0	0	0	0	2		BR-260	33	18	1	1	1	0	0	0	60	1	0	1	0	1	1	0	0	1	1
	BR-1207	40	31	1	0	4	1	0	2	30	1	0	0	0	1	1	0	0	0	7		BR-284	42	19	2	3	1	85	85	0	5	1	0	0	0	0	0	0	0	0	3
	BR-1215	63	27	1	0	3	95	40	2	40	1	0	0	1	0	0	0	0	0	2		BR-335	52	23	1	0	2	0	0	2	20	1	0	0	0	1	0	1	0	1	1
	BR-1216	48	22	1	3	2	95	95	0	20	0	0	0	1	0	0	0	0	0	1		BR-350	66	17	1	0	2	90	90	0	15	1	0	0	0	0	0	0	0	0	1
	BR-1217	37	22	1	2	4	95	95	0	10	0	0	0	0	0	0	0	0	0	1		BR-392	35	10	1	2	2	90	90	0	3	0	0	1	0	1	0	0	0	1	1
	BR-1218	33	23	1	0	4	95	70	0	20	0	0	1	1	0	0	0	0	0	2		BR-431	47	19	1	3	3	90	90	0	10	0	0	1	1	1	0	0	0	0	1
	BR-1220	41	32	1	0	4	95	95	0	30	1	0	0	1	1	0	0	0	0	2		BR-435	34	10	1	1	3	90	90	2	20	0	0	0	0	0	0	0	0	0	1
	BR-1221	46	24	6	3	1	95	70	2	60	0	0	0	0	0	0	0	0	0	1		BR-758	49	18	1	3	4	80	20	2	70	0	0	1	1	0	0	0	0	1	13
	BR-1223	56	30	1	0	1	1	1	0	75	0	0	1	1	1	0	0	0	0	1		BR-763	37	15	1	2	1	30	0	0	30	1	0	0	0	1	0	0	0	1	1
	BR-1225	58	16	1	2	4	0	0	0	60	0	1	1	1	1	0	0	0	1	29		BR-786	47	22	1	3	4	90	40	0	60	1	0	0	0	0	0	0	0	0	4
	BR-1226	47	14	1	2	3	95	90	2	30	0	0	0	0	0	0	0	0	0	1		BR-800	71	21	1	0	4	90	40	0	20	0	0	0	0	0	0	0	0	0	2
	BR-1230	45	27	1	3	4	95	95	0	10	1	0	0	1	0	0	0	0	0	3		BR-804	50	13	1	2	1	95	70	2	60	0	0	0	0	0	0	0	0	0	1
	BR-1231	50	20	1	0	2	90	90	0	5	0	1	0	1	1	0	0	0	1	6		BR-809	41	21	1	2	4	1	0	0	30	0	0	0	0	0	0	0	0	0	3
	BR-1233	46	18	1	3	1	0	0	0	80	1	0	0	0	0	0	0	0	0	1		BR-849	60	22	1	0	1	90	90	2	30	0	0	1	1	0	0	0	0	0	7
	BR-1235	51	27	1	0	4	90	80	0	60	0	0	0	1	0	0	0	0	0	2		BR-864	48	18	1	3	3	0	0	2	40	1	1	0	0	0	0	0	0	0	7
	BR-1238	41	18	1	3	1	10	0	2	65	0	1	1	1	1	0	0	0	0	12		BR-890	38	29	1	0	1	90	80	0	50	1	0	0	1	0	0	0	0	0	2
	BR-1243	54	21	1	3	1	98	95	0	35	1	0	0	1	1	0	0	0	1	12		BR-934	44	17	1	3	4	90	60	0	20	0	0	0	0	0	0	0	0	0	2
	BR-1252(HYS)	49	20	1	3	4	90	70	2	80	1	1	1	1	1	0	0	0	1	3		BR-948	52	24	1	0	1	0	0	2	50	1	0	1	0	1	1	0	0	1	17
	BR-1256	54	31	1	3	4	50	0	0	50	1	1	0	1	1	0	0	0	0	15		BR-965	48	16	1	2	4	0	0	2	40	0	0	1	1	0	0	0	0	0	9
	BR-1257	42	22	1	3	4	60	40	0	60	0	0	1	1	1	0	1	0	0	7		BR-984	59	22	1	3	3	95	30	0	15	1	1	0	1	0	0	0	0	1	4
	BR-1266	44	15	1	2	4	90	90	0	10	1	0	0	0	0	0	0	0	0	5
	BR-1279	46	24	1	3	4	70	0	0	85	1	0	1	1	1	0	0	0	1	38
	BR-1281	53	24	1	3	4	0	0	2	60	0	0	0	0	0	0	0	0	0	1
	BR-1283	48	21	1	3	4	1	3	2	60	1	0	1	0	1	1	0	0	0	1
	BR-1297	40	10	1	2	4	98	90	0	30	1	0	1	0	1	1	1	0	1	6
	BR-1303	62	22	1	0	4	90	90	0	7	0	0	0	0	0	0	0	0	0	6
	BR-1304	61	19	1	0	1	90	30	0	60	0	0	1	1	1	0	0	0	1	3
	BR-1305	53	25	1	3	1	80	90	2	70	1	0	0	0	1	1	0	0	0	1
	BR-1322	82	20	6	3	3	98	40	0	30	1	1	0	1	1	0	0	0	1	2
	BR-1325	47	26	1	0	4	95	10	0	30	1	0	0	1	1	0	0	0	1	1
	BR-1332	38	33	1	3	2	80	30	0	40	1	0	0	0	1	1	0	0	1	7
	BR-1333	45	9	1	2	2	95	80	0	30	0	0	0	0	0	0	0	0	0	2
	BR-1334	58	30	3	3	3	98	98	0	20	1	0	1	1	1	0	0	0	0	1
	BR-1335	58	29	1	3	4	90	60	2	40	1	0	0	0	1	1	0	0	0	1
	BR-1343	61	23	1	2	2	95	70	0	50	1	0	0	0	1	1	0	0	1	1
	BR-1345	67	20	1	3	4	0	0	0	30	0	0	1	1	0	0	0	0	0	2
	BR-1350	51	15	1	2	3	90	90	0	10	1	0	0	1	0	0	0	0	0	1
	BR-1352	43	14	1	3	4	90	30	0	30	0	0	0	1	1	0	0	0	1	1
	BR-1374	47	10	1	2	1	0	0	0	50	0	0	1	1	0	0	0	0	0	1
	BR-1378	66	30	1	0	4	90	70	0	20	0	0	0	0	0	0	0	0	0	2
	BR-1379	65	25	1	0	2	90	90	0	20	1	1	1	1	1	0	0	0	0	1
	BR-1381	83	25	6	3	3	90	80	2	30	1	0	0	0	1	0	0	0	1	1
	BR-1382	44	20	1	3	3	95	95	0	5	1	0	0	1	0	0	0	0	0	1
	BR-1384	45	21	6	3	3	80	60	0	30	0	0	0	1	1	0	0	0	1	5
	BR-1391	51	23	1	3	4	90	5	2	30	0	0	0	0	0	0	0	0	0	2
	BR-1392	49	25	2	3	1	90	60	2	15	0	0	0	0	0	0	0	0	0	1
	BR-1396	59	32	1	3	4	0	0	2	80	1	0	0	0	1	1	0	0	1	3
	BR-1397	64	17	1	3	4	95	90	0	40	0	0	0	1	0	0	0	0	0	2
	BR-1402	46	19	1	3	4	90	90	0	20	0	0	0	0	0	0	0	0	0	1
	BR-1404	41	14	1	3	2	80	70	2	25	0	0	0	0	0	0	0	0	0	1
	BR-1406	56	22	1	3	4	90	90	0	10	0	0	0	1	1	0	0	0	0	5
	BR-1408	64	12	1	3	4	95	30	0	15	0	0	0	0	0	0	0	0	0	3
	BR-1409	46	18	1	0	4	90	90	2	40	1	0	0	1	1	0	0	0	1	1
	BR-1410	59	18	1	3	1	95	60	0	20	0	0	0	1	0	0	0	0	0	2
	BR-1411	53	16	1	2	4	0	3	0	50	0	1	1	1	1	0	0	0	1	4
	BR-1412	50	24	1	3	2	90	40	0	20	0	0	1	1	0	0	0	0	0	1
	BR-1415	43	28	1	0	2	95	95	0	15	1	0	1	0	1	1	1	0	0	11
	BR-1421	39	20	1	3	2	90	90	0	40	1	1	0	1	1	0	0	0	1	1
	BR-1429	29	12	1	3	2	90	5	0	20	1	0	0	1	0	0	0	0	0	5
	BR-1431	31	28	1	0	1	75	70	0	30	1	0	0	0	1	1	0	0	1	6
	BR-1433	59	10	1	1	4	90	15	0	20	0	0	0	0	0	0	0	0	0	1
	BR-1437	63	25	1	0	4	95	95	0	20	0	0	0	1	0	0	0	0	0	1
	BR-1439	54	19	1	3	3	0	0	0	85	0	0	0	0	0	0	0	0	0	1
	BR-1441	45	13	1	2	1	90	70	0	10	1	0	0	0	0	0	0	0	0	1
	BR-1444	61	15	1	3	4	0	0	2	25	1	0	0	0	1	1	0	0	0	7
	BR-1451	37	14	1	2	1	90	0	0	25	0	1	0	0	0	0	0	0	0	13
	BR-1455	52	32	1	3	4	90	80	0	40	0	0	0	0	0	0	0	0	0	1
	BR-1460	39	21	1	0	3	0	0	0	50	1	0	0	1	0	0	0	0	0	1
	BR-1462	44	15	1	2	4	95	95	0	8	0	0	1	0	0	0	0	0	0	5
	BR-1463	39	22	1	3	4	95	50	0	35	0	0	0	0	0	0	0	0	0	1
	BR-1466	60	20	2	3	4	95	95	0	10	1	0	0	0	0	0	0	0	0	1
	BR-1472	52	14	2	3	4	95	70	0	20	0	0	0	1	0	0	0	0	0	3
	BR-1475	63	18	1	3	4	95	85	0	20	0	0	1	0	0	0	0	0	0	3
	BR-1481	50	13	1	3	4	95	30	0	25	1	0	1	0	0	0	0	0	1	10
	BR-1482	63	12	1	0	1	95	90	0	20	1	1	0	0	0	0	0	0	0	1
	BR-1483	60	19	1	0	2	90	90	0	20	0	0	0	0	0	0	0	0	0	1
	BR-1491	36	12	1	2	2	95	95	0	10	0	0	0	0	0	0	0	0	0	1
	BR-1497	47	23	1	3	2	85	60	0	25	0	0	0	0	0	0	0	0	0	1
	BR-1500	50	32	1	3	3	95	85	2	70	1	0	0	0	0	0	0	0	0	9
	BR-1501	67	35	1	0	3	1	0	0	50	1	1	0	1	1	0	0	0	0	1
	BR-1507	54	28	1	0	4	1	1	2	40	1	0	1	1	0	0	0	0	0	15
	BR-1521	44	31	1	3	3	90	90	0	20	1	0	0	1	0	1	0	0	0	2
	BR-1522	35	31	1	0	4	2	0	0	85	1	0	0	0	1	1	0	0	1	4
	BR-1529	42	26	1	3	2	99	99	0	15	1	1	0	0	0	0	0	0	1	2
	BR-1537	43	34	1	0	1	90	1	0	25	0	1	1	1	1	0	0	0	0	6
	BR-1540	39	31	1	3	3	0	0	2	80	1	0	0	0	1	1	0	0	1	8
	BR-1545	50	20	1	3	1	90	95	0	65	1	0	1	0	0	0	0	0	0	2
	BR-1546	32	15	2	3	1	80	90	0	10	0	0	1	1	0	0	0	0	1	5
	BR-1549	76	12	1	3	4	95	30	0	15	1	1	0	1	0	0	0	0	0	8
	BR-1562	47	24	1	2	4	0	0	0	60	1	0	1	0	0	0	0	0	1	26
	BR-1564	55	16	1	0	4	0	0	0	30	1	0	1	1	0	0	0	0	1	20
	BR-1565	54	29	1	0	1	95	0	0	30	1	0	1	1	0	0	0	0	1	2
	BR-1573	55	25	1	0	4	95	95	0	15	0	0	0	0	0	0	0	0	0	2
	BR-1574	62	33	0	0	3	0	0	0	40	1	0	0	1	0	0	0	0	0	1
	BR-1576	55	18	1	0	4	0	0	2	30	0	0	0	0	0	0	0	0	1	2
	BR-1579	40	18	1	0	3	90	90	0	25	1	1	0	0	0	0	0	0	1	19
	BR-1584	35	24	1	3	4	80	30	0	50	0	1	0	1	0	0	0	0	1	29
	BR-183	46	11	6	0	1	95	95	0	20	0	0	0	0	0	0	0	0	0	1
	BR-188	64	16	1	0	3	30	30	2	15	1	1	0	1	0	0	0	0	0	7
	BR-189	76	30	1	0	4	80	60	0	40	1	0	0	0	1	0	0	0	0	18
	BR-191	38	23	1	0	4	80	35	0	30	1	0	0	0	1	1	0	0	0	9
	BR-220	51	19	1	0	1	90	90	0	10	0	0	0	0	0	0	0	0	0	1
	BR-221	32	17	6	0	1	30	40	0	15	1	0	0	1	0	0	0	0	1	3
	BR-230	50	20	1	0	4	80	10	0	20	1	1	0	1	1	0	0	0	0	24
	BR-238	54	9	0	1	4	0	0	0	40	0	0	0	0	1	0	0	0	0	1
	BR-253	32	24	1	0	4	0	0	0	70	1	0	1	0	1	0	1	0	1	2
	BR-255	49	16	1	3	3	85	90	0	15	0	0	0	0	0	0	0	0	0	4
	BR-257	46	22	1	0	4	20	0	2	30	1	1	0	1	1	0	0	0	1	1
	BR-262	46	18	1	3	4	90	90	0	70	1	0	0	0	1	1	0	0	1	2
	BR-281	31	17	6	0	4	0	0	0	50	1	0	0	0	1	1	1	0	0	21
	BR-292	69	20	6	3	2	90	70	0	30	1	0	0	0	1	1	0	0	1	7
	BR-297	42	19	1	0	3	85	90	2	30	1	0	0	0	1	0	1	0	0	20
	BR-305	39	14	1	0	3	0	0	0	60	0	0	1	1	0	0	0	0	1	1
	BR-306	47	21	1	3	2	80	15	2	30	0	0	1	1	1	0	0	0	1	1
	BR-307	53	19	5	3	2	90	60	0	30	0	0	0	0	0	0	0	0	0	1
	BR-316	59	25	0	0	4	0	0	0	60	1	0	1	0	1	0	0	0	0	1
	BR-341	52	14	1	2	1	0	0	0	40	0	0	1	1	0	0	0	0	0	1
	BR-342	66	17	1	0	3	90	90	0	15	1	0	0	0	0	0	0	0	0	1
	BR-344	41	16	0	0	1	0	0	2	30	1	0	1	1	0	0	0	0	1	1
	BR-348	54	23	1	3	4	10	5	2	20	0	0	0	0	0	0	0	0	0	1
	BR-367	55	8	1	3	4	60	10	0	5	0	0	0	1	0	0	0	0	0	2
	BR-369	36	11	1	3	2	90	70	0	30	0	0	1	1	0	0	0	0	0	15
	BR-376	50	21	1	3	4	95	85	0	40	0	0	0	0	0	0	0	0	0	2
	BR-381	50	20	1	2	1	90	90	0	30	0	0	0	0	0	0	0	0	0	2
	BR-383	63	20	1	3	4	90	30	0	20	0	0	0	0	0	0	0	0	0	1
	BR-399	67	13	1	3	4	90	60	0	20	1	0	0	0	1	0	1	0	0	1
	BR-407	40	22	1	2	2	8	0	2	35	1	0	0	0	1	1	0	0	0	4
	BR-409	64	6	2	1	3	90	5	0	10	1	0	1	1	0	0	0	0	0	30
	BR-411	33	7	1	3	3	90	60	0	30	0	0	0	0	0	0	0	0	0	4
	BR-413	63	14	1	2	3	95	70	0	35	0	0	0	0	0	0	0	0	0	5
	BR-421	44	20	1	2	1	0	0	0	70	1	0	0	0	1	1	0	0	1	1
	BR-423	59	19	1	1	1	90	1	0	20	0	0	0	0	0	0	0	0	0	1
	BR-434	69	20	1	0	4	95	45	0	70	1	1	1	1	1	0	0	0	1	1
	BR-437	55	14	1	3	4	90	90	2	20	1	0	0	0	0	0	0	0	1	1
	BR-445	44	14	1	2	4	5	10	0	50	1	0	0	0	1	0	0	0	0	3
	BR-447	58	19	1	3	4	90	0	0	20	1	0	0	0	1	1	0	0	1	3
	BR-450	44	14	1	3	2	5	5	0	20	1	0	0	0	1	0	0	0	1	1
	BR-464	59	20	1	0	4	0	0	0	30	1	0	0	0	1	0	0	1	1	19
	BR-487	44	16	1	2	2	90	0	0	30	0	0	0	0	0	0	0	0	0	1
	BR-528	60	8	1	2	4	95	95	0	15	0	0	0	0	0	0	0	0	0	5
	BR-602	30	6	1	1	2	90	90	0	20	1	0	1	1	0	0	0	0	1	1
	BR-657	52	21	1	3	3	0	0	2	60	0	0	0	0	0	0	0	0	0	5
	BR-687	44	14	1	2	2	0	0	0	40	1	1	1	1	0	0	0	0	1	22
	BR-699	63	13	1	2	1	95	80	0	30	0	0	1	1	1	0	0	0	1	1
	BR-768	42	21	1	3	4	95	90	0	40	0	0	0	0	0	0	0	0	0	1
	BR-785	44	14	1	3	3	99	80	0	30	0	0	0	0	0	0	0	0	0	1
	BR-794	56	19	1	3	4	90	90	0	30	1	0	0	0	0	0	0	0	0	1
	BR-806	56	20	1	3	4	90	90	0	30	1	0	0	0	0	0	0	0	0	1
	BR-810	54	16	1	3	3	95	5	0	10	1	0	0	0	0	0	0	0	0	2
	BR-821	45	31	1	0	1	90	1	2	70	1	0	0	0	1	1	0	0	0	1
	BR-855	42	16	1	3	1	90	30	0	30	0	0	0	1	0	0	0	0	0	3
	BR-860	44	11	1	2	1	95	30	0	25	0	0	0	0	0	0	0	0	0	2
	BR-888	74	17	1	3	4	90	1	0	30	1	0	0	0	1	1	0	0	1	3
	BR-891	48	30	1	0	4	90	22	0	50	1	1	1	1	1	0	0	0	0	2
	BR-892	49	14	1	1	3	90	90	0	20	0	0	0	0	0	0	0	0	0	1
	BR-906	53	21	1	0	4	95	95	0	20	0	0	0	0	1	0	1	0	1	12
	BR-924	43	19	1	3	4	90	10	0	20	1	1	0	0	1	0	0	0	1	13
	BR-928	49	21	1	3	1	95	95	0	20	1	0	0	1	0	0	0	0	0	1
	BR-935	37	9	1	1	2	90	5	0	25	0	0	0	0	0	0	0	0	0	2
	BR-940	74	16	1	0	4	0	0	0	25	1	0	0	1	0	0	0	0	1	1
	BR-944	64	19	1	3	4	95	70	2	15	1	0	0	0	1	0	0	0	1	5
	BR-947	30	25	1	3	2	90	10	0	80	1	0	0	0	0	0	0	0	0	2
	BR-951	45	20	1	3	1	60	30	2	60	1	0	0	0	1	1	0	0	1	11
	BR-977	37	29	1	2	3	90	70	0	50	0	0	0	1	0	0	0	0	0	1
	BR-981	35	18	6	3	4	90	3	0	30	0	1	0	1	0	0	0	0	0	1
	BR-987	41	20	1	2	3	0	0	2	30	1	0	0	0	0	0	0	0	0	10
	BR-990	55	12	1	2	1	90	60	0	15	0	0	0	0	0	0	0	0	0	1

## Sheet: N0 v.s. N3- v.s. N3+
training_cohort:	id	age	size	Pathological	BI-RADS	location	ER	PR	HER2	Ki-67	term1	term2	term3	term4	term5	term6	term7	term8	term9	label(ALN metastasis amount)	test_cohort:	id	age	size	Pathological	BI-RADS	location	ER	PR	HER2	Ki-67	term1	term2	term3	term4	term5	term6	term7	term8	term9	label(ALN metastasis amount)
	BR-1000	40	16	1	3	2	95	80	0	20	1	0	1	0	1	0	0	0	1	1		BR-1010	45	16	6	2	3	90	0	0	10	0	0	0	0	0	0	0	0	0	0
	BR-1009	55	24	1	0	3	10	0	2	60	1	1	0	0	1	0	0	0	1	1		BR-1019	66	16	6	3	4	95	30	0	20	1	0	0	0	0	0	0	0	0	2
	BR-1011	42	30	1	2	4	90	0	0	20	0	0	0	0	0	0	0	0	0	1		BR-1053	42	22	1	2	2	90	0	0	20	0	0	0	0	0	0	0	0	0	1
	BR-1024	55	10	1	2	3	95	80	0	60	1	0	0	0	0	0	0	0	0	0		BR-1056	47	16	1	3	1	90	90	0	30	0	0	0	0	0	0	0	0	0	0
	BR-1027	38	14	1	0	1	90	0	2	90	1	0	1	0	1	0	1	0	0	3		BR-1100	58	15	1	2	3	0	0	2	40	0	0	0	0	0	0	0	0	0	0
	BR-1030	60	35	1	3	1	95	15	0	30	0	0	0	0	0	0	0	0	0	0		BR-1133	37	24	1	3	3	3	1	0	60	0	0	0	1	0	0	0	0	0	0
	BR-1033	50	20	1	3	1	40	3	2	40	1	0	0	0	1	1	0	0	1	1		BR-1167	36	30	1	0	1	95	50	2	60	0	0	0	1	0	0	0	0	0	2
	BR-1039	53	29	1	0	1	0	0	2	30	1	1	0	0	0	0	0	0	0	38		BR-1174	54	21	1	3	3	10	1	0	30	1	0	1	0	1	1	0	0	1	3
	BR-1041	39	33	1	3	4	0	0	2	60	1	0	1	1	0	0	0	0	0	1		BR-1177	32	28	1	3	4	0	0	0	90	0	0	0	1	1	0	0	0	0	1
	BR-1044	52	20	1	3	4	0	0	2	70	1	0	0	0	1	1	0	0	0	11		BR-1178	48	17	1	3	4	90	80	0	30	0	0	0	1	0	0	0	0	0	0
	BR-1049	75	13	1	2	4	90	50	0	20	1	0	1	1	0	0	0	0	0	1		BR-1190	53	20	1	3	3	90	80	0	10	0	0	0	0	0	0	0	0	0	0
	BR-1055	49	18	4	1	4	90	90	0	3	1	0	0	0	0	0	0	0	0	0		BR-1196	46	9	1	2	4	90	90	0	15	0	0	0	0	0	0	0	0	0	0
	BR-1056	49	8	4	1	4	90	90	0	3	1	0	0	0	0	0	0	0	0	0		BR-1213	73	20	1	3	1	95	95	0	25	0	0	0	1	1	0	0	0	0	0
	BR-1066	51	11	1	2	4	99	70	0	60	0	0	0	0	0	0	0	0	0	0		BR-1218	33	23	1	0	4	95	70	0	20	0	0	1	1	0	0	0	0	0	2
	BR-1069	32	19	1	3	4	95	0	2	60	0	1	0	0	1	0	0	0	1	4		BR-1223	56	30	1	0	1	1	1	0	75	0	0	1	1	1	0	0	0	0	1
	BR-1078	40	7	1	2	2	95	20	0	40	1	0	0	0	0	0	0	0	0	0		BR-1225	58	16	1	2	4	0	0	0	60	0	1	1	1	1	0	0	0	1	29
	BR-1079	40	26	1	2	2	95	20	0	40	1	0	0	0	0	0	0	0	0	0		BR-1226	47	14	1	2	3	95	90	2	30	0	0	0	0	0	0	0	0	0	1
	BR-1097	50	30	1	3	2	90	90	0	20	0	0	0	0	0	0	0	0	0	1		BR-1228	43	20	1	3	4	95	85	0	80	0	0	0	1	0	0	0	0	0	0
	BR-1104	40	32	6	3	4	90	80	0	40	0	0	0	0	0	0	0	0	0	2		BR-1231	50	20	1	0	2	90	90	0	5	0	1	0	1	1	0	0	0	1	6
	BR-1107	37	28	1	0	4	90	90	0	20	0	0	0	0	0	0	0	0	0	0		BR-1232	61	28	1	2	4	95	0	0	40	0	0	0	0	0	0	0	0	0	0
	BR-1110	53	11	1	3	2	90	20	0	15	0	0	0	0	0	0	0	0	0	0		BR-1235	51	27	1	0	4	90	80	0	60	0	0	0	1	0	0	0	0	0	2
	BR-1112	64	32	1	0	4	3	0	0	60	1	0	1	1	0	0	0	0	0	0		BR-1241	43	25	1	3	4	90	90	0	30	1	0	0	0	0	0	0	0	0	0
	BR-1113	52	19	1	3	4	0	0	2	45	1	1	0	1	1	0	0	0	1	3		BR-1263	65	22	1	3	3	90	90	0	10	1	0	0	0	0	0	0	0	0	2
	BR-1116	59	14	1	2	3	0	0	2	30	1	0	0	1	0	0	0	0	0	4		BR-1270	53	15	1	1	1	70	80	0	80	1	0	0	0	0	0	0	0	0	0
	BR-1117	44	16	1	0	3	95	60	0	30	0	0	0	0	0	0	0	0	0	1		BR-1271	49	13	1	2	1	20	3	2	20	0	0	1	1	0	0	1	0	0	0
	BR-1119	54	24	1	3	4	0	0	2	50	1	0	0	1	0	0	0	0	0	0		BR-1292	29	21	1	3	1	90	90	2	30	0	0	0	0	0	0	0	0	0	0
	BR-1120	60	28	1	0	4	90	2	0	30	0	0	0	0	0	0	0	0	0	1		BR-1303	62	22	1	0	4	90	90	0	7	0	0	0	0	0	0	0	0	0	6
	BR-1123	56	14	1	2	1	95	70	0	40	0	0	0	0	0	0	0	0	0	0		BR-1309	46	20	1	3	1	95	90	2	70	0	0	0	0	0	0	0	0	0	0
	BR-1131	67	21	1	0	4	90	40	0	10	1	1	1	1	1	0	0	0	0	1		BR-1310	60	24	6	2	4	90	30	2	20	1	0	0	0	0	0	0	0	0	0
	BR-1139	61	16	1	3	4	95	40	0	15	0	0	0	0	0	0	0	0	0	1		BR-1327	38	19	1	3	1	90	30	0	80	0	0	0	0	0	0	0	0	0	0
	BR-1141	52	16	1	2	1	95	95	0	10	0	0	0	0	0	0	0	0	0	0		BR-1329	56	32	1	0	4	30	30	2	50	1	1	0	1	1	0	0	1	1	4
	BR-1142	37	17	1	2	4	90	90	0	15	1	0	0	1	0	0	0	0	0	0		BR-1332	38	33	1	3	2	80	30	0	40	1	0	0	0	1	1	0	0	1	7
	BR-1143	51	30	1	0	1	90	80	0	30	1	0	0	0	1	1	0	0	0	0		BR-1334	58	30	3	3	3	98	98	0	20	1	0	1	1	1	0	0	0	0	1
	BR-1145	39	24	1	0	2	0	0	2	75	1	1	0	1	1	0	0	0	1	1		BR-1337	49	10	1	1	4	95	95	0	15	0	0	0	1	0	0	0	0	0	0
	BR-1146	56	20	1	3	2	95	5	2	25	0	0	0	0	0	0	0	0	0	4		BR-1343	61	23	1	2	2	95	70	0	50	1	0	0	0	1	1	0	0	1	1
	BR-1149	37	28	1	0	1	80	80	0	15	0	0	0	0	0	0	0	0	0	2		BR-1349	66	22	1	3	3	90	0	0	40	1	0	1	0	1	1	1	0	1	8
	BR-1150	51	20	2	2	3	90	80	0	2	0	0	0	0	0	0	0	0	0	1		BR-1361	59	25	1	3	1	90	80	0	40	0	0	0	0	0	0	0	0	0	0
	BR-1151	62	27	1	0	4	95	5	2	60	1	0	0	1	0	0	0	0	0	0		BR-1371	42	24	6	3	4	90	20	0	20	1	0	0	1	0	0	0	0	0	0
	BR-1152	54	26	6	0	3	1	1	2	60	1	0	0	0	1	1	0	0	0	12		BR-1378	66	30	1	0	4	90	70	0	20	0	0	0	0	0	0	0	0	0	2
	BR-1157	46	23	1	3	2	90	80	2	30	0	0	0	0	0	0	0	0	0	0		BR-1380	50	11	1	2	3	90	70	0	20	1	0	0	0	0	0	0	0	0	0
	BR-1158	64	21	1	3	4	95	70	0	60	1	0	0	0	1	1	0	0	0	0		BR-1382	44	20	1	3	3	95	95	0	5	1	0	0	1	0	0	0	0	0	1
	BR-1161	49	15	1	3	1	0	0	2	25	0	0	0	1	0	0	0	0	0	0		BR-1384	45	21	6	3	3	80	60	0	30	0	0	0	1	1	0	0	0	1	5
	BR-1165	48	15	1	3	4	95	95	0	10	0	0	0	0	0	0	0	0	0	1		BR-1391	51	23	1	3	4	90	5	2	30	0	0	0	0	0	0	0	0	0	2
	BR-1168	43	22	1	3	3	0	0	0	20	1	0	0	1	1	0	0	0	0	0		BR-1398	45	33	1	3	4	95	95	0	10	0	0	0	0	0	0	0	0	0	0
	BR-1169	49	11	2	2	3	95	5	0	2	1	0	0	0	0	0	0	0	0	0		BR-1400	49	26	1	3	4	0	20	0	10	0	0	0	0	0	0	0	0	0	0
	BR-1170	47	24	1	3	4	0	0	0	90	0	0	0	0	0	0	0	0	0	2		BR-1402	46	19	1	3	4	90	90	0	20	0	0	0	0	0	0	0	0	0	1
	BR-1172	66	22	1	3	4	0	0	2	30	1	0	0	0	1	0	0	0	0	11		BR-1406	56	22	1	3	4	90	90	0	10	0	0	0	1	1	0	0	0	0	5
	BR-1173	55	23	1	3	4	0	0	2	60	1	0	1	0	1	1	1	0	0	1		BR-1408	64	12	1	3	4	95	30	0	15	0	0	0	0	0	0	0	0	0	3
	BR-1175	47	16	1	2	1	95	95	0	20	0	0	0	1	0	0	0	0	0	0		BR-1412	50	24	1	3	2	90	40	0	20	0	0	1	1	0	0	0	0	0	1
	BR-1179	53	20	1	3	3	95	70	0	30	1	0	1	1	0	0	0	0	0	0		BR-1415	43	28	1	0	2	95	95	0	15	1	0	1	0	1	1	1	0	0	11
	BR-1182	62	26	1	3	1	90	90	0	10	0	0	0	1	0	0	0	0	0	0		BR-1417	52	23	1	3	4	90	90	0	20	0	0	0	0	0	0	0	0	0	0
	BR-1183	44	27	1	3	2	95	95	0	40	1	0	0	0	1	1	0	0	0	0		BR-1421	39	20	1	3	2	90	90	0	40	1	1	0	1	1	0	0	0	1	1
	BR-1189	47	22	1	2	3	10	0	2	60	0	0	1	1	0	0	0	0	1	1		BR-1434	42	28	1	0	3	95	80	0	20	0	0	0	0	0	0	0	0	0	1
	BR-1192	31	25	6	0	4	90	80	0	60	1	0	0	0	1	1	0	0	0	5		BR-1440	42	21	1	3	4	90	90	0	5	0	0	0	0	0	0	0	0	0	0
	BR-1197	62	18	2	3	4	90	90	0	40	1	0	0	0	0	0	0	0	0	21		BR-1446	42	16	1	3	4	0	0	0	85	1	0	0	0	0	0	0	0	0	0
	BR-1198	59	21	1	0	4	60	10	0	30	0	0	0	0	0	0	0	0	0	0		BR-1453	50	21	1	3	3	0	1	0	60	0	0	0	1	0	0	0	0	0	0
	BR-1199	53	24	1	3	3	0	5	0	10	0	0	0	0	0	0	0	0	0	0		BR-1455	52	32	1	3	4	90	80	0	40	0	0	0	0	0	0	0	0	0	1
	BR-1200	48	15	1	3	3	20	2	0	60	0	0	0	0	0	0	0	0	0	0		BR-1459	43	11	1	2	1	0	0	0	70	0	0	0	0	0	0	0	0	0	0
	BR-1201	64	10	1	3	2	90	90	0	30	0	0	0	0	0	0	0	0	0	1		BR-1460	39	21	1	0	3	0	0	0	50	1	0	0	1	0	0	0	0	0	1
	BR-1202	56	14	1	2	4	95	70	0	5	0	0	0	0	0	0	0	0	0	0		BR-1496	56	18	1	2	2	95	95	0	10	0	0	0	0	0	0	0	0	0	0
	BR-1204	63	28	0	0	4	90	90	0	40	1	0	1	1	0	0	0	0	0	1		BR-1507	54	28	1	0	4	1	1	2	40	1	0	1	1	0	0	0	0	0	15
	BR-1206	59	22	6	0	4	95	40	0	20	0	0	0	1	0	0	0	0	0	2		BR-1508	58	12	1	2	1	99	65	0	10	0	0	0	0	0	0	0	0	0	0
	BR-1207	40	31	1	0	4	1	0	2	30	1	0	0	0	1	1	0	0	0	7		BR-1527	54	24	1	0	3	90	90	0	20	0	0	0	0	0	0	0	0	1	0
	BR-1208	48	21	2	3	1	90	90	0	30	0	0	1	1	0	0	0	0	0	0		BR-1528	28	19	1	3	4	90	90	0	30	0	0	0	0	0	0	0	0	0	0
	BR-1211	47	19	1	3	1	0	0	2	70	0	0	1	1	0	0	0	0	0	0		BR-1532	74	14	1	3	1	95	95	0	10	1	0	0	0	0	0	0	0	0	0
	BR-1214	36	12	4	2	1	95	95	0	20	0	0	0	0	0	0	0	0	0	0		BR-1556	56	16	1	0	1	95	90	0	10	0	0	0	0	0	0	0	0	0	0
	BR-1215	63	27	1	0	3	95	40	2	40	1	0	0	1	0	0	0	0	0	2		BR-1562	47	24	1	2	4	0	0	0	60	1	0	1	0	0	0	0	0	1	26
	BR-1216	48	22	1	3	2	95	95	0	20	0	0	0	1	0	0	0	0	0	1		BR-1567	37	20	1	0	1	95	95	0	30	1	1	0	0	0	0	0	0	0	0
	BR-1217	37	22	1	2	4	95	95	0	10	0	0	0	0	0	0	0	0	0	1		BR-1575	62	16	1	2	3	80	40	0	20	0	0	0	1	0	0	0	0	0	0
	BR-1219	58	15	1	3	4	90	60	0	10	0	0	0	0	0	0	0	0	0	0		BR-1579	40	18	1	0	3	90	90	0	25	1	1	0	0	0	0	0	0	1	19
	BR-1220	41	32	1	0	4	95	95	0	30	1	0	0	1	1	0	0	0	0	2		BR-1581	52	21	1	3	2	1	0	2	80	0	0	0	1	0	0	0	0	1	0
	BR-1221	46	24	6	3	1	95	70	2	60	0	0	0	0	0	0	0	0	0	1		BR-174	39	7	1	2	1	80	90	0	7	1	0	1	1	1	1	0	0	0	0
	BR-1227	64	14	1	2	4	95	0	0	40	0	0	0	0	0	0	0	0	0	0		BR-179	40	21	6	3	2	0	0	0	40	0	0	1	1	0	0	0	0	0	0
	BR-1229	48	18	1	3	4	90	80	0	40	0	0	0	1	1	0	0	0	0	0		BR-196	50	14	2	3	3	20	70	0	3	0	0	1	1	0	0	0	0	0	0
	BR-1230	45	27	1	3	4	95	95	0	10	1	0	0	1	0	0	0	0	0	3		BR-199	61	11	1	3	3	90	70	2	20	1	0	0	1	0	0	0	0	1	0
	BR-1233	46	18	1	3	1	0	0	0	80	1	0	0	0	0	0	0	0	0	1		BR-204	42	12	1	2	4	90	70	0	10	1	0	0	0	0	0	0	0	0	0
	BR-1237	43	15	1	3	4	80	80	0	10	1	0	0	0	0	0	0	0	0	0		BR-247	51	12	1	2	1	0	0	0	10	0	0	0	0	0	0	0	0	0	0
	BR-1238	41	18	1	3	1	10	0	2	65	0	1	1	1	1	0	0	0	0	12		BR-260	33	18	1	1	1	0	0	0	60	1	0	1	0	1	1	0	0	1	1
	BR-1239	56	19	1	2	3	70	1	2	70	1	0	1	0	1	1	1	0	1	17		BR-266	53	17	1	2	2	0	0	0	25	0	0	0	0	0	0	0	0	0	0
	BR-1240	56	17	1	2	4	70	1	2	70	1	0	1	0	1	1	1	0	1	17		BR-281	31	17	6	0	4	0	0	0	50	1	0	0	0	1	1	1	0	0	21
	BR-1242	59	9	1	2	3	90	90	0	15	0	0	0	0	0	0	0	0	0	0		BR-300	52	10	1	0	1	90	3	0	25	0	0	0	0	0	0	0	0	0	0
	BR-1243	54	21	1	3	1	98	95	0	35	1	0	0	1	1	0	0	0	1	12		BR-311	48	28	1	2	2	0	0	0	70	0	0	0	0	0	0	0	0	0	0
	BR-1245	63	28	1	3	4	90	0	2	20	0	0	0	0	0	0	0	0	0	0		BR-334	57	18	1	0	3	60	0	2	40	0	0	0	0	0	0	0	0	0	0
	BR-1247	37	21	6	2	4	90	90	0	3	0	0	0	0	0	0	0	0	0	0		BR-337	54	25	1	2	4	0	0	0	80	0	0	0	0	0	0	0	0	0	0
	BR-1249	52	29	1	3	4	20	3	2	50	1	0	0	0	1	1	0	0	0	1		BR-341	52	14	1	2	1	0	0	0	40	0	0	1	1	0	0	0	0	0	1
	BR-1251	66	18	1	2	1	90	90	0	20	0	0	0	0	0	0	0	0	0	0		BR-344	41	16	0	0	1	0	0	2	30	1	0	1	1	0	0	0	0	1	1
	BR-1252(HYS)	49	20	1	3	4	90	70	2	80	1	1	1	1	1	0	0	0	1	3		BR-348	54	23	1	3	4	10	5	2	20	0	0	0	0	0	0	0	0	0	1
	BR-1252	46	12	1	2	4	90	90	2	20	0	0	0	0	0	0	0	0	0	0		BR-350	66	17	1	0	2	90	90	0	15	1	0	0	0	0	0	0	0	0	1
	BR-1256	54	31	1	3	4	50	0	0	50	1	1	0	1	1	0	0	0	0	15		BR-381	50	20	1	2	1	90	90	0	30	0	0	0	0	0	0	0	0	0	2
	BR-1257	42	22	1	3	4	60	40	0	60	0	0	1	1	1	0	1	0	0	7		BR-388	63	23	1	3	3	90	2	0	15	0	0	1	1	0	0	0	0	1	0
	BR-1258	46	29	1	3	1	0	0	0	90	0	0	0	1	0	0	0	0	1	0		BR-406	62	10	3	2	4	90	80	0	10	1	0	0	0	0	0	0	0	0	0
	BR-1260	71	19	1	3	1	90	90	0	10	1	0	0	0	0	0	0	0	0	0		BR-416	64	19	1	3	3	1	0	2	40	0	0	0	0	0	0	0	0	0	0
	BR-1261	36	12	1	2	4	0	0	2	40	1	1	0	1	1	0	0	0	0	4		BR-436	53	15	1	2	4	95	95	0	15	0	0	0	0	0	0	0	0	0	0
	BR-1264	51	13	1	2	4	1	2	2	80	0	0	0	0	0	0	0	0	0	0		BR-444	52	15	1	3	3	80	80	0	25	0	0	0	0	0	0	0	0	0	0
	BR-1265	61	15	1	2	1	95	40	0	40	1	0	0	1	0	0	0	0	0	0		BR-464	59	20	1	0	4	0	0	0	30	1	0	0	0	1	0	0	1	1	19
	BR-1266	44	15	1	2	4	90	90	0	10	1	0	0	0	0	0	0	0	0	5		BR-542	44	9	1	3	3	0	0	2	20	0	0	0	0	0	0	0	0	0	0
	BR-1269	54	16	1	1	1	90	90	0	20	0	0	0	0	0	0	0	0	0	0		BR-549	49	15	1	3	2	90	60	0	25	0	0	0	0	0	0	0	0	0	0
	BR-1272	53	31	1	0	4	90	10	0	50	1	0	1	1	1	0	0	0	1	0		BR-576	44	14	1	2	1	60	90	0	30	0	0	1	1	0	0	0	0	0	0
	BR-1276	43	12	1	2	2	90	70	0	15	0	0	0	0	0	0	0	0	0	0		BR-678	51	16	1	3	4	70	60	2	20	0	0	0	0	0	0	0	0	0	0
	BR-1277	72	25	2	3	3	90	90	0	10	0	0	0	0	0	0	0	0	0	0		BR-720	50	13	1	0	1	0	0	2	80	0	0	0	0	0	0	0	0	0	0
	BR-1278	61	30	1	3	4	90	60	0	20	0	0	0	1	1	0	0	0	0	0		BR-721	49	22	1	2	4	90	10	2	5	0	0	0	0	0	0	0	0	0	0
	BR-1279	46	24	1	3	4	70	0	0	85	1	0	1	1	1	0	0	0	1	38		BR-758	49	18	1	3	4	80	20	2	70	0	0	1	1	0	0	0	0	1	13
	BR-1281	53	24	1	3	4	0	0	2	60	0	0	0	0	0	0	0	0	0	1		BR-759	47	9	1	1	1	90	90	0	5	0	0	0	0	0	0	0	0	0	0
	BR-1282	60	20	1	3	1	90	45	0	60	1	0	0	0	0	0	0	0	0	0		BR-760	60	10	6	2	1	90	25	0	8	0	0	0	0	0	0	0	0	0	0
	BR-1283	48	21	1	3	4	1	3	2	60	1	0	1	0	1	1	0	0	0	1		BR-778	43	8	2	2	4	80	90	0	8	0	0	0	0	0	0	0	0	0	0
	BR-1284	36	22	1	3	3	90	80	2	15	0	0	0	0	0	0	0	0	0	3		BR-786	47	22	1	3	4	90	40	0	60	1	0	0	0	0	0	0	0	0	4
	BR-1285	54	15	1	3	4	90	0	0	15	1	0	0	0	0	0	0	0	0	0		BR-806	56	20	1	3	4	90	90	0	30	1	0	0	0	0	0	0	0	0	1
	BR-1286	65	17	1	0	3	90	5	0	30	0	0	0	1	0	0	0	0	0	0		BR-809	41	21	1	2	4	1	0	0	30	0	0	0	0	0	0	0	0	0	3
	BR-1287	35	17	1	3	4	90	60	0	40	0	0	0	0	0	0	0	0	0	0		BR-810	54	16	1	3	3	95	5	0	10	1	0	0	0	0	0	0	0	0	2
	BR-1289	28	35	1	0	4	0	3	2	80	0	0	1	1	0	0	0	0	1	0		BR-824	64	13	1	1	1	30	0	0	30	0	0	0	0	0	0	0	0	0	0
	BR-1291	52	13	1	2	4	95	95	0	15	0	0	0	0	0	0	0	0	0	0		BR-843	35	19	1	3	4	0	0	0	60	1	0	0	1	0	0	0	0	0	0
	BR-1297	40	10	1	2	4	98	90	0	30	1	0	1	0	1	1	1	0	1	6		BR-871	53	35	6	0	1	70	0	2	60	1	0	0	0	1	0	1	0	1	0
	BR-1299	59	21	1	3	4	1	0	2	60	1	0	0	0	0	0	0	0	0	0		BR-904	43	9	1	1	3	50	0	2	50	0	0	0	0	0	0	0	0	0	0
	BR-1304	61	19	1	0	1	90	30	0	60	0	0	1	1	1	0	0	0	1	3		BR-906	53	21	1	0	4	95	95	0	20	0	0	0	0	1	0	1	0	1	12
	BR-1305	53	25	1	3	1	80	90	2	70	1	0	0	0	1	1	0	0	0	1		BR-909	53	20	1	3	4	90	70	0	30	0	0	0	0	0	0	0	0	0	0
	BR-1306	64	10	1	2	3	90	20	0	10	1	0	0	0	0	0	0	0	0	1		BR-937	54	8	1	2	4	95	40	0	20	0	0	0	0	0	0	0	0	0	0
	BR-1307	49	20	1	3	3	60	80	2	20	0	0	0	0	0	0	0	0	0	0		BR-940	74	16	1	0	4	0	0	0	25	1	0	0	1	0	0	0	0	1	1
	BR-1308	37	22	1	3	4	90	90	2	20	0	0	0	0	0	0	0	0	0	0		BR-977	37	29	1	2	3	90	70	0	50	0	0	0	1	0	0	0	0	0	1
	BR-1311	40	13	1	2	4	98	98	0	2	1	0	1	1	0	0	0	0	0	0
	BR-1312	37	21	1	3	1	0	0	0	80	0	0	0	1	0	0	0	0	0	0
	BR-1313	40	13	1	3	3	90	80	0	40	0	0	0	0	0	0	0	0	0	0
	BR-1316	62	19	1	2	1	0	10	0	40	0	0	0	0	0	0	0	0	0	0
	BR-1317	57	28	1	3	2	0	60	2	60	0	0	0	0	0	0	0	0	0	0
	BR-1318	63	24	1	3	4	0	1	2	70	1	0	0	0	0	0	0	0	0	0
	BR-1319	46	19	1	2	1	90	90	0	50	0	0	0	0	0	0	0	0	0	0
	BR-1321	61	15	1	3	4	90	90	0	20	1	0	1	0	1	0	0	0	1	5
	BR-1322	82	20	6	3	3	98	40	0	30	1	1	0	1	1	0	0	0	1	2
	BR-1324	57	24	1	3	2	5	1	2	90	1	0	0	0	0	0	0	0	0	0
	BR-1325	47	26	1	0	4	95	10	0	30	1	0	0	1	1	0	0	0	1	1
	BR-1328	69	23	1	2	2	60	40	0	40	0	0	0	0	0	0	0	0	0	0
	BR-1331	59	12	1	2	4	98	1	0	20	1	0	0	0	0	0	0	0	0	0
	BR-1333	45	9	1	2	2	95	80	0	30	0	0	0	0	0	0	0	0	0	2
	BR-1335	58	29	1	3	4	90	60	2	40	1	0	0	0	1	1	0	0	0	1
	BR-1336	43	18	1	2	1	0	0	0	0	0	0	0	0	0	0	0	0	0	0
	BR-1340	40	17	1	2	1	99	95	0	35	1	0	0	1	0	0	0	0	0	0
	BR-1342	56	25	1	3	1	0	0	0	40	1	0	1	0	1	1	0	0	0	0
	BR-1344	26	18	1	3	1	90	80	0	30	1	0	1	1	0	0	0	0	0	0
	BR-1345	67	20	1	3	4	0	0	0	30	0	0	1	1	0	0	0	0	0	2
	BR-1346	33	11	1	2	4	90	90	0	15	0	0	0	0	0	0	0	0	0	0
	BR-1347	43	27	1	3	2	90	80	0	8	1	0	1	0	1	1	1	0	0	0
	BR-1348	52	17	1	2	1	0	0	2	40	1	0	0	1	0	0	0	0	0	0
	BR-1350	51	15	1	2	3	90	90	0	10	1	0	0	1	0	0	0	0	0	1
	BR-1352	43	14	1	3	4	90	30	0	30	0	0	0	1	1	0	0	0	1	1
	BR-1354	60	20	1	2	4	95	90	0	15	0	0	0	1	0	0	0	0	0	0
	BR-1355	44	27	1	0	4	0	0	0	80	0	0	0	1	0	0	0	0	0	0
	BR-1357	38	18	1	3	4	25	5	0	50	0	0	0	0	0	0	0	0	0	0
	BR-1360	68	25	6	3	3	95	90	0	25	0	0	0	0	0	0	0	0	0	0
	BR-1362	52	18	1	3	4	90	90	0	40	1	0	0	1	0	0	0	0	0	1
	BR-1363	42	14	1	2	4	95	90	0	15	0	0	0	0	0	0	0	0	0	0
	BR-1364	43	16	1	3	2	90	90	0	20	0	0	0	0	0	0	0	0	0	0
	BR-1365	63	26	1	3	4	70	60	0	40	0	0	1	1	0	0	0	0	0	0
	BR-1372	35	10	1	3	4	90	98	0	20	1	0	0	1	0	0	0	0	0	0
	BR-1373	64	24	1	3	3	95	90	0	8	1	0	0	0	0	0	0	0	0	0
	BR-1374	47	10	1	2	1	0	0	0	50	0	0	1	1	0	0	0	0	0	1
	BR-1375	52	15	1	3	3	90	70	0	20	0	0	0	0	0	0	0	0	0	2
	BR-1376	56	21	1	3	4	30	30	2	30	0	0	0	0	0	0	0	0	0	0
	BR-1377	68	23	1	3	1	90	90	0	10	0	0	0	1	0	0	0	0	0	0
	BR-1379	65	25	1	0	2	90	90	0	20	1	1	1	1	1	0	0	0	0	1
	BR-1381	83	25	6	3	3	90	80	2	30	1	0	0	0	1	0	0	0	1	1
	BR-1383	45	15	2	0	2	90	90	0	20	0	0	0	0	0	0	0	0	0	0
	BR-1385	55	25	1	3	4	0	0	0	30	0	0	0	0	0	0	0	0	0	0
	BR-1386	61	22	1	3	4	0	0	0	70	1	0	1	1	0	0	0	0	0	0
	BR-1387	60	24	1	3	1	40	1	0	70	0	0	0	0	0	0	0	0	0	2
	BR-1389	35	22	1	3	4	0	0	0	35	0	0	0	0	0	0	0	0	0	0
	BR-1390	66	22	1	2	4	90	90	0	15	0	0	0	0	0	0	0	0	0	0
	BR-1392	49	25	2	3	1	90	60	2	15	0	0	0	0	0	0	0	0	0	1
	BR-1394	45	10	1	2	3	0	10	0	30	0	0	0	0	0	0	0	0	0	0
	BR-1396	59	32	1	3	4	0	0	2	80	1	0	0	0	1	1	0	0	1	3
	BR-1397	64	17	1	3	4	95	90	0	40	0	0	0	1	0	0	0	0	0	2
	BR-1399	44	15	1	3	3	90	90	2	30	0	0	0	0	0	0	0	0	0	0
	BR-1404	41	14	1	3	2	80	70	2	25	0	0	0	0	0	0	0	0	0	1
	BR-1405	60	26	1	0	4	95	25	0	50	1	0	1	0	1	1	1	0	0	4
	BR-1407	50	18	1	3	4	0	0	2	30	0	0	0	1	0	0	0	0	0	0
	BR-1409	46	18	1	0	4	90	90	2	40	1	0	0	1	1	0	0	0	1	1
	BR-1410	59	18	1	3	1	95	60	0	20	0	0	0	1	0	0	0	0	0	2
	BR-1411	53	16	1	2	4	0	3	0	50	0	1	1	1	1	0	0	0	1	4
	BR-1413	32	19	1	3	1	5	5	0	50	0	0	0	0	0	0	0	0	0	0
	BR-1416	41	15	1	3	4	90	90	0	30	0	0	0	0	0	0	0	0	0	0
	BR-1418	35	20	1	3	2	95	90	0	20	0	0	0	0	0	0	0	0	0	0
	BR-1420	41	17	1	3	4	0	5	0	80	1	0	0	1	0	0	0	0	0	0
	BR-1422	50	9	1	2	1	0	0	0	0	0	0	0	0	0	0	0	0	0	0
	BR-1425	56	22	1	3	4	0	0	2	60	0	0	0	0	0	0	0	0	0	1
	BR-1426	64	14	1	2	3	80	0	2	20	0	0	0	0	0	0	0	0	0	0
	BR-1427	34	19	1	3	3	90	80	0	30	0	0	0	0	0	0	0	0	0	0
	BR-1429	29	12	1	3	2	90	5	0	20	1	0	0	1	0	0	0	0	0	5
	BR-1431	31	28	1	0	1	75	70	0	30	1	0	0	0	1	1	0	0	1	6
	BR-1432	44	28	6	3	4	90	90	0	50	0	0	0	0	0	0	0	0	0	0
	BR-1433	59	10	1	1	4	90	15	0	20	0	0	0	0	0	0	0	0	0	1
	BR-1435	50	15	6	3	4	90	80	0	30	0	0	0	0	0	0	0	0	0	0
	BR-1436	45	9	1	3	1	95	95	2	40	0	0	0	0	0	0	0	0	1	0
	BR-1437	63	25	1	0	4	95	95	0	20	0	0	0	1	0	0	0	0	0	1
	BR-1439	54	19	1	3	3	0	0	0	85	0	0	0	0	0	0	0	0	0	1
	BR-1441	45	13	1	2	1	90	70	0	10	1	0	0	0	0	0	0	0	0	1
	BR-1442	50	12	1	2	4	95	95	0	15	0	0	0	0	0	0	0	0	0	0
	BR-1443	58	17	1	2	4	95	85	0	5	0	0	0	0	0	0	0	0	0	0
	BR-1444	61	15	1	3	4	0	0	2	25	1	0	0	0	1	1	0	0	0	7
	BR-1445	40	15	1	2	3	90	95	0	5	0	0	0	0	0	0	0	0	0	0
	BR-1448	45	14	1	3	4	95	95	0	40	0	0	0	0	0	0	0	0	0	0
	BR-1450	52	29	1	2	4	90	90	0	70	0	0	0	0	0	0	0	0	0	0
	BR-1451	37	14	1	2	1	90	0	0	25	0	1	0	0	0	0	0	0	0	13
	BR-1452	39	25	1	3	4	90	80	0	30	0	0	0	0	0	0	0	0	0	0
	BR-1454	29	22	1	2	3	60	90	0	60	1	0	0	0	0	0	0	0	0	0
	BR-1458	35	24	1	0	4	90	90	0	10	0	0	1	0	0	0	0	0	0	0
	BR-1461	41	22	1	0	4	90	5	0	30	0	0	0	0	0	0	0	0	1	0
	BR-1462	44	15	1	2	4	95	95	0	8	0	0	1	0	0	0	0	0	0	5
	BR-1463	39	22	1	3	4	95	50	0	35	0	0	0	0	0	0	0	0	0	1
	BR-1465	40	21	1	2	1	90	95	0	50	1	0	0	1	0	0	0	0	1	0
	BR-1466	60	20	2	3	4	95	95	0	10	1	0	0	0	0	0	0	0	0	1
	BR-1468	54	11	1	3	4	95	95	0	15	0	0	0	0	0	0	0	0	0	0
	BR-1469	52	18	1	3	1	95	95	0	40	0	0	1	0	0	0	0	0	0	0
	BR-1470	63	26	1	0	2	0	0	2	80	1	0	0	0	0	0	0	0	0	0
	BR-1471	53	28	1	3	3	95	95	0	15	0	0	0	1	0	0	0	0	1	0
	BR-1472	52	14	2	3	4	95	70	0	20	0	0	0	1	0	0	0	0	0	3
	BR-1473	61	22	1	0	3	90	85	0	40	0	0	0	0	0	0	0	0	1	0
	BR-1474	37	29	1	3	4	95	40	0	30	0	0	0	0	0	0	0	0	0	0
	BR-1475	63	18	1	3	4	95	85	0	20	0	0	1	0	0	0	0	0	0	3
	BR-1477	45	27	1	0	2	0	0	2	40	1	0	0	0	0	0	0	0	0	0
	BR-1478	42	12	1	2	3	0	0	0	80	0	0	0	0	0	0	0	0	0	0
	BR-1481	50	13	1	3	4	95	30	0	25	1	0	1	0	0	0	0	0	1	10
	BR-1482	63	12	1	0	1	95	90	0	20	1	1	0	0	0	0	0	0	0	1
	BR-1483	60	19	1	0	2	90	90	0	20	0	0	0	0	0	0	0	0	0	1
	BR-1484	48	23	1	3	1	95	95	0	80	1	0	0	0	0	0	0	0	1	0
	BR-1485	43	17	1	0	4	95	95	0	50	0	0	0	1	0	0	0	0	0	0
	BR-1488	27	16	1	2	4	95	95	0	40	0	0	0	1	0	0	0	0	0	0
	BR-1489	51	17	1	3	1	95	95	0	15	1	0	0	0	0	0	0	0	0	0
	BR-1490	56	23	1	0	4	95	95	0	10	0	0	0	0	0	0	0	0	0	0
	BR-1491	36	12	1	2	2	95	95	0	10	0	0	0	0	0	0	0	0	0	1
	BR-1493	54	16	1	3	2	95	8	0	25	1	0	0	0	0	0	0	0	0	0
	BR-1495	52	19	1	0	1	95	90	0	40	0	0	0	0	0	0	0	0	0	0
	BR-1497	47	23	1	3	2	85	60	0	25	0	0	0	0	0	0	0	0	0	1
	BR-1499	70	19	1	3	1	5	0	2	40	0	0	0	1	0	0	0	0	0	0
	BR-1500	50	32	1	3	3	95	85	2	70	1	0	0	0	0	0	0	0	0	9
	BR-1501	67	35	1	0	3	1	0	0	50	1	1	0	1	1	0	0	0	0	1
	BR-1509	62	15	1	2	1	60	25	0	40	0	0	0	0	0	0	0	0	0	0
	BR-1510	44	12	1	3	3	90	70	0	5	0	0	0	0	0	0	0	0	0	0
	BR-1511	45	16	1	2	1	90	90	0	15	0	0	0	0	0	0	0	0	0	0
	BR-1516	52	29	1	3	4	1	1	0	70	0	0	1	0	0	0	0	0	0	0
	BR-1517	56	10	1	2	1	80	70	0	25	0	0	0	0	0	0	0	0	0	0
	BR-1518	63	19	1	2	4	90	0	2	30	0	0	0	0	0	0	0	0	0	0
	BR-1520	55	20	1	3	2	0	0	2	50	0	0	1	0	0	0	0	0	0	0
	BR-1521	44	31	1	3	3	90	90	0	20	1	0	0	1	0	1	0	0	0	2
	BR-1522	35	31	1	0	4	2	0	0	85	1	0	0	0	1	1	0	0	1	4
	BR-1524	51	18	1	3	1	90	60	0	30	0	0	0	0	0	0	0	0	0	0
	BR-1525	57	26	1	0	4	0	0	0	80	0	0	0	1	0	0	0	0	1	0
	BR-1526	44	27	1	3	4	90	90	2	30	1	0	0	0	0	0	0	0	0	0
	BR-1529	42	26	1	3	2	99	99	0	15	1	1	0	0	0	0	0	0	1	2
	BR-1534	49	18	1	3	3	90	90	0	10	0	0	1	0	0	0	0	0	0	0
	BR-1536	41	26	1	3	1	90	90	0	15	1	0	1	0	0	0	0	0	0	0
	BR-1537	43	34	1	0	1	90	1	0	25	0	1	1	1	1	0	0	0	0	6
	BR-1540	39	31	1	3	3	0	0	2	80	1	0	0	0	1	1	0	0	1	8
	BR-1545	50	20	1	3	1	90	95	0	65	1	0	1	0	0	0	0	0	0	2
	BR-1546	32	15	2	3	1	80	90	0	10	0	0	1	1	0	0	0	0	1	5
	BR-1547	49	33	1	3	4	90	3	0	50	0	0	0	0	0	0	0	0	1	3
	BR-1549	76	12	1	3	4	95	30	0	15	1	1	0	1	0	0	0	0	0	8
	BR-1550	56	22	1	2	1	2	0	0	70	1	1	0	0	0	0	0	0	0	0
	BR-1551	49	20	1	3	2	90	40	0	25	0	0	1	0	0	0	0	0	1	0
	BR-1553	51	16	1	2	2	90	2	0	15	0	0	0	0	0	0	0	0	0	1
	BR-1554	65	29	1	0	1	0	0	0	15	1	0	0	0	1	1	0	0	0	1
	BR-1555	32	35	1	0	4	1	1	2	50	0	0	0	1	0	0	0	0	1	0
	BR-1558	54	22	1	0	4	10	0	0	50	1	0	0	0	0	0	0	0	0	0
	BR-1559	50	17	1	0	2	10	5	2	20	0	0	1	0	0	0	0	0	1	0
	BR-1564	55	16	1	0	4	0	0	0	30	1	0	1	1	0	0	0	0	1	20
	BR-1565	54	29	1	0	1	95	0	0	30	1	0	1	1	0	0	0	0	1	2
	BR-1568	50	19	1	3	2	95	95	2	30	0	0	0	0	0	0	0	0	0	0
	BR-1571	45	21	1	0	1	90	90	0	20	1	0	1	1	0	0	0	0	0	0
	BR-1572	44	27	1	3	4	90	70	0	10	0	0	0	1	0	0	0	0	0	1
	BR-1573	55	25	1	0	4	95	95	0	15	0	0	0	0	0	0	0	0	0	2
	BR-1574	62	33	0	0	3	0	0	0	40	1	0	0	1	0	0	0	0	0	1
	BR-1576	55	18	1	0	4	0	0	2	30	0	0	0	0	0	0	0	0	1	2
	BR-1584	35	24	1	3	4	80	30	0	50	0	1	0	1	0	0	0	0	1	29
	BR-1585	56	18	1	3	4	90	1	0	35	0	0	0	0	0	0	0	0	0	0
	BR-177	47	21	1	3	2	95	5	2	45	1	1	1	1	1	0	0	0	1	0
	BR-178	64	15	1	2	4	40	1	2	20	0	0	0	0	0	0	0	0	0	0
	BR-183	46	11	6	0	1	95	95	0	20	0	0	0	0	0	0	0	0	0	1
	BR-185	67	20	1	0	4	95	20	2	30	0	0	0	0	0	0	0	0	0	0
	BR-188	64	16	1	0	3	30	30	2	15	1	1	0	1	0	0	0	0	0	7
	BR-189	76	30	1	0	4	80	60	0	40	1	0	0	0	1	0	0	0	0	18
	BR-191	38	23	1	0	4	80	35	0	30	1	0	0	0	1	1	0	0	0	9
	BR-192	43	17	1	3	1	70	70	0	30	0	0	0	1	0	0	0	0	0	0
	BR-193	33	16	1	2	4	85	60	2	5	0	0	1	1	0	0	0	0	0	0
	BR-205	67	23	6	0	4	80	60	0	10	0	0	1	1	0	0	0	0	0	1
	BR-210	52	19	2	2	4	90	40	0	3	0	0	0	0	0	0	0	0	0	0
	BR-213	47	19	1	3	4	90	60	0	10	0	0	0	0	0	0	0	0	0	2
	BR-214	40	29	1	2	4	0	0	0	20	0	0	0	0	0	0	0	0	0	0
	BR-220	51	19	1	0	1	90	90	0	10	0	0	0	0	0	0	0	0	0	1
	BR-221	32	17	6	0	1	30	40	0	15	1	0	0	1	0	0	0	0	1	3
	BR-224	64	18	6	3	1	90	90	0	5	0	0	1	1	0	0	0	0	0	0
	BR-225	47	11	1	1	1	0	0	0	25	0	0	0	1	0	0	0	0	0	0
	BR-228	40	16	1	0	2	95	90	0	10	1	0	0	0	0	0	0	0	0	0
	BR-230	50	20	1	0	4	80	10	0	20	1	1	0	1	1	0	0	0	0	24
	BR-231	54	10	1	3	1	90	60	0	8	0	0	0	0	0	0	0	0	0	0
	BR-235	41	14	1	2	3	95	95	0	15	0	0	0	0	0	0	0	0	0	2
	BR-237	48	8	1	2	4	30	95	0	7	0	0	0	0	0	0	0	0	0	0
	BR-238	54	9	0	1	4	0	0	0	40	0	0	0	0	1	0	0	0	0	1
	BR-253	32	24	1	0	4	0	0	0	70	1	0	1	0	1	0	1	0	1	2
	BR-255	49	16	1	3	3	85	90	0	15	0	0	0	0	0	0	0	0	0	4
	BR-257	46	22	1	0	4	20	0	2	30	1	1	0	1	1	0	0	0	1	1
	BR-259	38	19	1	2	1	0	0	0	35	0	0	0	0	0	0	0	0	0	0
	BR-262	46	18	1	3	4	90	90	0	70	1	0	0	0	1	1	0	0	1	2
	BR-268	64	12	1	0	2	90	80	0	8	1	0	0	0	0	0	0	0	0	0
	BR-269	68	12	2	3	4	90	90	0	15	0	0	0	0	0	0	0	0	0	0
	BR-271	48	18	1	0	1	0	0	0	70	0	0	0	1	0	0	0	0	0	0
	BR-275	49	16	1	3	1	60	15	0	60	0	0	0	0	0	0	0	0	0	0
	BR-276	42	10	1	0	2	80	80	0	8	0	0	0	0	0	0	0	0	0	0
	BR-284	42	19	2	3	1	85	85	0	5	1	0	0	0	0	0	0	0	0	3
	BR-292	69	20	6	3	2	90	70	0	30	1	0	0	0	1	1	0	0	1	7
	BR-297	42	19	1	0	3	85	90	2	30	1	0	0	0	1	0	1	0	0	20
	BR-299	39	13	1	3	1	0	0	0	40	1	0	0	0	0	0	0	0	0	0
	BR-304	47	14	1	0	3	90	95	0	15	0	0	0	0	0	0	0	0	0	0
	BR-305	39	14	1	0	3	0	0	0	60	0	0	1	1	0	0	0	0	1	1
	BR-306	47	21	1	3	2	80	15	2	30	0	0	1	1	1	0	0	0	1	1
	BR-307	53	19	5	3	2	90	60	0	30	0	0	0	0	0	0	0	0	0	1
	BR-312	64	18	1	3	4	90	75	0	25	1	0	0	0	0	0	0	0	0	0
	BR-314	49	9	1	2	2	90	80	0	5	0	0	0	0	0	0	0	0	0	0
	BR-315	48	8	1	2	1	80	20	0	30	1	0	0	0	0	0	0	0	0	0
	BR-316	59	25	0	0	4	0	0	0	60	1	0	1	0	1	0	0	0	0	1
	BR-319	45	22	1	3	4	70	70	2	20	0	0	0	0	0	0	0	0	0	0
	BR-320	53	18	1	0	1	90	20	0	25	0	0	0	0	0	0	0	0	0	0
	BR-322	37	12	1	3	4	10	5	0	50	1	0	1	1	1	0	0	0	1	0
	BR-323	42	11	1	3	2	5	0	2	20	0	0	0	0	0	0	0	0	0	0
	BR-325	41	14	1	1	1	90	90	0	15	0	0	0	0	0	0	0	0	0	0
	BR-335	52	23	1	0	2	0	0	2	20	1	0	0	0	1	0	1	0	1	1
	BR-336	43	11	2	2	4	90	90	2	8	0	0	0	0	0	0	0	0	0	0
	BR-339	61	15	1	3	4	90	80	0	20	0	0	0	0	0	0	0	0	0	0
	BR-342	66	17	1	0	3	90	90	0	15	1	0	0	0	0	0	0	0	0	1
	BR-352	40	11	1	2	4	0	0	2	30	0	0	0	0	0	0	0	0	0	0
	BR-360	46	21	1	3	3	90	90	0	30	0	0	0	0	0	0	0	0	0	0
	BR-361	46	8	1	1	1	95	95	0	15	1	0	0	0	0	0	0	0	0	0
	BR-363	51	23	1	2	4	0	0	0	40	0	0	0	1	0	0	0	0	1	0
	BR-367	55	8	1	3	4	60	10	0	5	0	0	0	1	0	0	0	0	0	2
	BR-369	36	11	1	3	2	90	70	0	30	0	0	1	1	0	0	0	0	0	15
	BR-370	57	26	1	3	4	70	60	2	40	1	0	0	0	0	0	0	0	1	0
	BR-376	50	21	1	3	4	95	85	0	40	0	0	0	0	0	0	0	0	0	2
	BR-377	41	12	1	2	4	80	70	0	20	0	0	0	0	0	0	0	0	0	0
	BR-383	63	20	1	3	4	90	30	0	20	0	0	0	0	0	0	0	0	0	1
	BR-392	35	10	1	2	2	90	90	0	3	0	0	1	0	1	0	0	0	1	1
	BR-393	70	23	1	3	4	95	95	0	40	0	0	0	0	0	0	0	0	0	0
	BR-395	39	18	1	2	4	0	0	2	85	0	0	0	0	0	0	0	0	0	0
	BR-399	67	13	1	3	4	90	60	0	20	1	0	0	0	1	0	1	0	0	1
	BR-401	49	22	1	2	4	80	90	2	50	0	0	0	0	0	0	0	0	0	0
	BR-405	59	17	1	2	1	90	80	2	20	0	0	0	0	0	0	0	0	0	0
	BR-407	40	22	1	2	2	8	0	2	35	1	0	0	0	1	1	0	0	0	4
	BR-409	64	6	2	1	3	90	5	0	10	1	0	1	1	0	0	0	0	0	30
	BR-411	33	7	1	3	3	90	60	0	30	0	0	0	0	0	0	0	0	0	4
	BR-412	49	24	1	0	1	0	0	0	50	0	0	0	0	0	0	0	0	0	0
	BR-413	63	14	1	2	3	95	70	0	35	0	0	0	0	0	0	0	0	0	5
	BR-419	42	19	1	0	1	95	95	0	12	1	0	0	0	0	0	0	0	0	0
	BR-421	44	20	1	2	1	0	0	0	70	1	0	0	0	1	1	0	0	1	1
	BR-423	59	19	1	1	1	90	1	0	20	0	0	0	0	0	0	0	0	0	1
	BR-431	47	19	1	3	3	90	90	0	10	0	0	1	1	1	0	0	0	0	1
	BR-434	69	20	1	0	4	95	45	0	70	1	1	1	1	1	0	0	0	1	1
	BR-435	34	10	1	1	3	90	90	2	20	0	0	0	0	0	0	0	0	0	1
	BR-437	55	14	1	3	4	90	90	2	20	1	0	0	0	0	0	0	0	1	1
	BR-439	44	7	1	2	2	90	80	0	10	0	0	0	0	0	0	0	0	0	0
	BR-442	47	9	1	2	4	2	0	2	25	1	0	0	0	0	0	0	0	0	0
	BR-445	44	14	1	2	4	5	10	0	50	1	0	0	0	1	0	0	0	0	3
	BR-447	58	19	1	3	4	90	0	0	20	1	0	0	0	1	1	0	0	1	3
	BR-448	45	12	1	3	4	90	90	0	15	0	0	0	0	0	0	0	0	0	0
	BR-450	44	14	1	3	2	5	5	0	20	1	0	0	0	1	0	0	0	1	1
	BR-456	61	14	1	3	1	0	0	0	30	0	0	0	0	0	0	0	0	0	0
	BR-462	34	18	1	2	4	90	90	0	30	0	0	0	0	0	0	0	0	0	0
	BR-465	53	21	1	2	1	0	0	0	20	0	0	0	0	0	0	0	0	0	0
	BR-467	61	22	1	3	4	0	0	0	20	1	0	0	0	0	0	0	0	0	0
	BR-468	60	16	1	0	4	0	0	0	20	1	0	0	0	1	1	0	0	0	0
	BR-472	48	15	1	2	4	0	0	0	60	1	0	0	0	0	0	0	0	0	0
	BR-487	44	16	1	2	2	90	0	0	30	0	0	0	0	0	0	0	0	0	1
	BR-493	30	15	1	1	4	0	0	0	40	0	0	0	0	0	0	0	0	0	0
	BR-508	59	16	6	3	4	90	90	0	30	0	0	0	0	0	0	0	0	0	0
	BR-514	58	23	1	3	1	90	30	0	35	0	0	0	0	0	0	0	0	0	0
	BR-517	44	10	1	3	4	0	0	2	20	0	0	0	0	0	0	0	0	0	0
	BR-528	60	8	1	2	4	95	95	0	15	0	0	0	0	0	0	0	0	0	5
	BR-571	33	24	1	2	4	70	15	0	60	0	0	0	0	0	0	0	0	0	0
	BR-577	60	13	1	3	1	95	90	0	5	0	0	0	0	0	0	0	0	0	0
	BR-595	76	16	0	2	3	0	0	0	10	0	0	0	0	0	0	0	0	0	0
	BR-602	30	6	1	1	2	90	90	0	20	1	0	1	1	0	0	0	0	1	1
	BR-609	47	19	1	1	3	90	90	0	20	0	0	0	0	0	0	0	0	0	0
	BR-618	42	7	1	1	4	90	20	0	1	1	0	0	0	0	0	0	0	0	0
	BR-633	49	11	1	2	3	95	80	0	35	0	0	0	0	0	0	0	0	0	0
	BR-639	53	13	1	2	4	90	15	0	25	1	0	0	0	0	0	0	0	0	0
	BR-651	65	13	1	1	4	0	0	0	80	1	0	0	0	0	0	0	0	0	0
	BR-657	52	21	1	3	3	0	0	2	60	0	0	0	0	0	0	0	0	0	5
	BR-687	44	14	1	2	2	0	0	0	40	1	1	1	1	0	0	0	0	1	22
	BR-692	49	14	1	2	1	80	70	0	30	0	0	0	0	0	0	0	0	0	0
	BR-695	54	22	1	3	4	0	0	2	30	0	0	0	0	0	0	0	0	0	0
	BR-696	60	16	1	2	4	95	3	0	20	1	0	0	0	0	0	0	0	0	0
	BR-697	37	20	1	2	1	90	20	2	50	1	0	0	1	0	0	0	0	0	0
	BR-699	63	13	1	2	1	95	80	0	30	0	0	1	1	1	0	0	0	1	1
	BR-703	78	18	1	2	3	90	70	0	15	0	0	0	0	0	0	0	0	0	0
	BR-727	38	13	1	3	1	70	70	0	50	0	0	0	0	0	0	0	0	0	0
	BR-731	70	13	5	3	4	90	70	0	15	0	0	0	0	0	0	0	0	0	0
	BR-733	58	11	1	2	3	95	90	0	25	1	0	0	0	0	0	0	0	0	0
	BR-734	43	15	1	2	3	90	0	0	40	0	0	0	0	0	0	0	0	0	0
	BR-741	60	28	4	2	3	90	0	0	30	0	0	0	0	0	0	0	0	0	0
	BR-743	45	9	2	1	4	95	95	0	1	0	0	0	0	0	0	0	0	0	0
	BR-763	37	15	1	2	1	30	0	0	30	1	0	0	0	1	0	0	0	1	1
	BR-768	42	21	1	3	4	95	90	0	40	0	0	0	0	0	0	0	0	0	1
	BR-774	47	31	1	0	1	0	0	0	40	0	0	0	0	0	0	0	0	0	0
	BR-777	69	24	1	0	4	95	90	0	15	0	0	0	0	0	0	0	0	0	0
	BR-779	44	23	1	3	4	90	90	0	40	0	0	0	0	0	0	0	0	0	0
	BR-785	44	14	1	3	3	99	80	0	30	0	0	0	0	0	0	0	0	0	1
	BR-788	51	25	1	3	3	1	0	0	70	1	0	0	1	0	0	0	0	0	0
	BR-789	55	6	1	1	1	5	0	2	60	1	0	0	1	0	0	0	0	0	0
	BR-794	56	19	1	3	4	90	90	0	30	1	0	0	0	0	0	0	0	0	1
	BR-798	58	14	1	0	1	90	25	0	15	0	0	0	0	0	0	0	0	0	0
	BR-800	71	21	1	0	4	90	40	0	20	0	0	0	0	0	0	0	0	0	2
	BR-802	55	14	1	0	2	90	60	0	40	0	0	0	0	0	0	0	0	0	0
	BR-804	50	13	1	2	1	95	70	2	60	0	0	0	0	0	0	0	0	0	1
	BR-821	45	31	1	0	1	90	1	2	70	1	0	0	0	1	1	0	0	0	1
	BR-823	45	14	1	2	1	80	15	0	40	1	0	0	1	0	0	0	0	1	0
	BR-827	52	7	1	2	4	90	0	0	5	0	0	0	0	0	0	0	0	0	0
	BR-837	58	24	1	3	1	95	80	0	30	0	0	0	0	0	0	0	0	0	0
	BR-839	61	12	1	3	1	90	5	0	30	0	0	0	0	0	0	0	0	0	0
	BR-840	48	8	1	1	4	90	15	0	20	0	0	0	0	0	0	0	0	0	0
	BR-842	32	16	1	3	4	90	40	0	40	0	0	0	0	0	0	0	0	0	0
	BR-849	60	22	1	0	1	90	90	2	30	0	0	1	1	0	0	0	0	0	7
	BR-854	49	6	1	2	4	40	1	2	60	0	0	0	0	0	0	0	0	0	0
	BR-855	42	16	1	3	1	90	30	0	30	0	0	0	1	0	0	0	0	0	3
	BR-858	47	13	1	2	2	10	0	2	2	0	0	0	0	0	0	0	0	0	0
	BR-860	44	11	1	2	1	95	30	0	25	0	0	0	0	0	0	0	0	0	2
	BR-864	48	18	1	3	3	0	0	2	40	1	1	0	0	0	0	0	0	0	7
	BR-866	60	28	1	0	3	80	0	2	30	1	0	0	0	0	0	0	0	0	0
	BR-867	32	5	1	3	3	30	0	0	70	0	0	0	1	1	0	0	0	1	0
	BR-869	59	15	1	3	2	90	1	0	15	0	0	0	0	0	0	0	0	0	0
	BR-872	31	8	1	2	1	90	10	0	20	0	0	0	0	0	0	0	0	0	0
	BR-877	65	25	1	2	2	95	80	0	60	0	0	0	0	0	0	0	0	0	0
	BR-882	68	6	6	3	2	90	50	0	5	0	0	0	0	0	0	0	0	0	0
	BR-885	46	23	1	3	1	0	0	2	70	1	0	0	1	0	0	0	0	0	0
	BR-886	46	5	1	2	1	0	0	2	70	1	0	0	1	0	0	0	0	0	0
	BR-887	42	9	1	2	3	90	60	0	20	0	0	0	0	0	0	0	0	0	0
	BR-888	74	17	1	3	4	90	1	0	30	1	0	0	0	1	1	0	0	1	3
	BR-890	38	29	1	0	1	90	80	0	50	1	0	0	1	0	0	0	0	0	2
	BR-891	48	30	1	0	4	90	22	0	50	1	1	1	1	1	0	0	0	0	2
	BR-892	49	14	1	1	3	90	90	0	20	0	0	0	0	0	0	0	0	0	1
	BR-894	46	12	6	0	4	95	90	0	40	0	0	0	0	0	0	0	0	0	0
	BR-895	46	13	1	1	1	90	60	0	8	0	0	0	0	0	0	0	0	0	0
	BR-898	64	12	1	3	1	1	0	2	80	1	0	0	0	0	0	0	0	0	0
	BR-908-7	38	19	1	1	3	95	0	2	50	0	0	1	1	0	0	0	0	0	0
	BR-919	40	25	5	2	1	0	0	0	50	0	0	0	0	0	0	0	0	0	0
	BR-920	44	13	1	0	2	90	10	0	50	0	0	0	0	0	0	0	0	0	0
	BR-924	43	19	1	3	4	90	10	0	20	1	1	0	0	1	0	0	0	1	13
	BR-927	45	35	1	3	1	95	1	0	60	0	0	0	0	0	0	0	0	0	0
	BR-928	49	21	1	3	1	95	95	0	20	1	0	0	1	0	0	0	0	0	1
	BR-934	44	17	1	3	4	90	60	0	20	0	0	0	0	0	0	0	0	0	2
	BR-935	37	9	1	1	2	90	5	0	25	0	0	0	0	0	0	0	0	0	2
	BR-941	39	10	1	3	2	90	0	0	20	0	0	0	0	0	0	0	0	0	0
	BR-942	48	18	1	2	1	0	0	0	90	0	0	0	0	0	0	0	0	0	0
	BR-944	64	19	1	3	4	95	70	2	15	1	0	0	0	1	0	0	0	1	5
	BR-947	30	25	1	3	2	90	10	0	80	1	0	0	0	0	0	0	0	0	2
	BR-948	52	24	1	0	1	0	0	2	50	1	0	1	0	1	1	0	0	1	17
	BR-949	65	23	4	0	2	90	40	0	50	0	0	0	0	0	0	0	0	0	0
	BR-950	43	9	1	2	4	90	60	0	20	0	0	0	0	0	0	0	0	0	0
	BR-951	45	20	1	3	1	60	30	2	60	1	0	0	0	1	1	0	0	1	11
	BR-952	67	21	3	1	1	0	0	0	30	1	0	0	0	0	0	0	0	0	0
	BR-955	40	15	0	3	4	0	0	0	0	0	0	0	0	0	0	0	0	0	0
	BR-961	64	19	3	1	1	90	20	0	10	0	0	0	0	0	0	0	0	0	0
	BR-965	48	16	1	2	4	0	0	2	40	0	0	1	1	0	0	0	0	0	9
	BR-968	47	12	1	2	1	90	90	0	25	0	0	0	0	0	0	0	0	0	0
	BR-973	56	13	6	2	1	90	2	0	35	0	0	0	0	0	0	0	0	0	0
	BR-978	41	18	4	2	1	90	90	0	10	0	0	0	0	0	0	0	0	0	0
	BR-981	35	18	6	3	4	90	3	0	30	0	1	0	1	0	0	0	0	0	1
	BR-982	73	26	1	3	1	95	20	0	20	0	0	0	0	0	0	0	0	0	0
	BR-984	59	22	1	3	3	95	30	0	15	1	1	0	1	0	0	0	0	1	4
	BR-987	41	20	1	2	3	0	0	2	30	1	0	0	0	0	0	0	0	0	10
	BR-990	55	12	1	2	1	90	60	0	15	0	0	0	0	0	0	0	0	0	1
	BR-992	48	28	1	3	4	95	90	0	30	0	0	0	1	0	0	0	0	0	0
	BR-996	58	19	1	2	3	0	0	2	60	0	0	0	0	0	0	0	0	0	0

## Sheet: note
To simplify the input data, some clinicohistological data were assigned with a value.
BI-RADS catagory					Location
BI-RADS catagory 5			0		upper inner quadrant			1
BI-RADS catagory 4A			1		lower inner quadrant			2
BI-RADS catagory 4B			2		lower lateral quadrant			3
BI-RADS catagory 4C			3		upper lateral quadrant			4
Tumor type (pathological)					Her-2
invasive cancer			0		negative	0
invasive ductal carcinoma			1		positive	2
invasive lobular carcinoma			2
invasive papillary carcinoma			3		ER, PR, Ki-67
mucinous carcinoma			4		qualitative variables are in (%)
neuroendocrine carcinoma			5
medullary carcinoma			6		size	mm	age	year
term 1-9	different axillary US findings (0: negative, 1:positive )
term 1	ratio of long axis diameter to short axis diameter<2
term 2	diffuse cortical thickening>3mm
term 3	focal cortical bulge >3mm
term 4	eccentric cortical thickening >3mm
term 5	complete or partial effacement of the fatty hilum
term 6	rounded hypoechoic node
term 7	complete or partial replacement of the node with an ill-defined or irregular mass
term 8	microcalcifications in the node
term 9	nonhilar cortical blood flow on color Doppler images
label(ALN metastasis amount)
total number of positive ALNs					manuscript		software
0	disease-free axilla				N0		N0
≥1	any axillary metastasis				N+(≥1)		N+
1-2	low metastatic burden of axillary disease				N+(1-2)		N3-
≥3	heavy metastatic burden of axillary disease				N+(≥3)		N3+
